# Supplementary material for: Risk of disability among adult leprosy cases and determinants of delay in diagnosis in five states of India: A case-control study
Source: PLoS Negl Trop Dis. 2019 Jun 27;13(6):e0007495. doi: 10.1371/journal.pntd.0007495 (PMC6619834; doi:10.1371/journal.pntd.0007495)
Supplement: S1 File — (XLS) [file pntd.0007495.s002.xls]

## Sheet: Sheet1
Private job	mb	Grade0	Control	less than or equal to 3 providers	Female	Never drunk	Never smoked	Less than 7000	illiterate	Employed	Ever Married	Less than or equal to 5 members	Sensory	More than 5 km	Public health system	No	more than 3 months	More than 1 month	Less than 30	More than 2
Government Job	mb	Grade1	Case	less than or equal to 3 providers	Female	Never drunk	Never smoked	More than 7000	illiterate	Employed	Ever Married	more than 5 members	Sensory	More than 5 km	Public health system	No	more than 3 months	More than 1 month	30-60	More than 2
Daily wage labourer	mb	Grade0	Control	More than 3providers	Male	Never drunk	Ever smoked	More than 7000	School level	Daily wage labourer	Ever Married	Less than or equal to 5 members	Skin lesion	More than 5 km	Public health system	No	more than 3 months	More than 1 month	Less than 30	More than 2
Daily wage labourer	mb	Grade2	Case	less than or equal to 3 providers	Male	Ever Drunk	Ever smoked	Less than 7000	illiterate	Daily wage labourer	Never married	Less than or equal to 5 members	Skin lesion	Less than 5 km	AYUSH Private	No	more than 3 months	More than 1 month	Less than 30	More than 2
Agriculture	mb	Grade0	Control	less than or equal to 3 providers	Male	Ever Drunk	Ever smoked	More than 7000	School level	Daily wage labourer	Ever Married	Less than or equal to 5 members	Sensory	Less than 5 km	Allopathy Private	No	Less than or equal to 3 months	More than 1 month	30-60	More than 2
Self-employed	mb	Grade0	Control	less than or equal to 3 providers	Male	Never drunk	Never smoked	More than 7000	Graduate or above	Employed	Never married	Less than or equal to 5 members	Skin lesion	More than 5 km	AYUSH Private	No	more than 3 months	More than 1 month	Less than 30	More than 2
Daily wage labourer	mb	Grade2	Case	less than or equal to 3 providers	Male	Ever Drunk	Ever smoked	Less than 7000	illiterate	Daily wage labourer	Ever Married	more than 5 members	Sensory	Less than 5 km	Public health system	Yes	more than 3 months	More than 1 month	Less than 30	More than 2
Housewife	mb	Grade2	Case	More than 3providers	Female	Never drunk	Never smoked	Less than 7000	illiterate	Unemployed	Ever Married	Less than or equal to 5 members	Sensory	More than 5 km	Allopathy Private	No	more than 3 months	More than 1 month	30-60	More than 2
Daily wage labourer	mb	Grade1	Case	less than or equal to 3 providers	Female	Never drunk	Never smoked	Less than 7000	illiterate	Daily wage labourer	Ever Married	Less than or equal to 5 members	Skin lesion	More than 5 km	Public health system	No	more than 3 months	Less than 1 month	30-60	More than 2
Self-employed	mb	Grade0	Control	less than or equal to 3 providers	Male	Ever Drunk	Never smoked	Less than 7000	illiterate	Employed	Ever Married	Less than or equal to 5 members	Sensory	Less than 5 km	Public health system	No	Less than or equal to 3 months	More than 1 month	Less than 30	More than 2
Private job	mb	Grade0	Control	less than or equal to 3 providers	Male	Ever Drunk	Ever smoked	More than 7000	School level	Employed	Ever Married	Less than or equal to 5 members	Skin lesion	Less than 5 km	AYUSH Private	No	Less than or equal to 3 months	Less than 1 month	Less than 30	More than 2
Self-employed	mb	Grade0	Control	less than or equal to 3 providers	Male	Ever Drunk	Ever smoked	More than 7000	School level	Employed	Never married	more than 5 members	Skin lesion	Less than 5 km	Unqualified	No	Less than or equal to 3 months	Less than 1 month	Less than 30	More than 2
Housewife	mb	Grade0	Control	less than or equal to 3 providers	Female	Never drunk	Never smoked	Less than 7000	illiterate	Unemployed	Ever Married	Less than or equal to 5 members	Skin lesion	Less than 5 km	Public health system	Yes	more than 3 months	Less than 1 month	30-60	More than 2
Private job	mb	Grade0	Control	less than or equal to 3 providers	Male	Ever Drunk	Never smoked	More than 7000	School level	Employed	Ever Married	Less than or equal to 5 members	Skin lesion	Less than 5 km	Public health system	Yes	more than 3 months	More than 1 month	Less than 30	More than 2
Daily wage labourer	mb	Grade0	Control	less than or equal to 3 providers	Male	Never drunk	Never smoked	More than 7000	illiterate	Daily wage labourer	Ever Married	Less than or equal to 5 members	Skin lesion	More than 5 km	Unqualified	Yes	more than 3 months	More than 1 month	More than 60	More than 2
Housewife	mb	Grade1	Case	less than or equal to 3 providers	Female	Never drunk	Never smoked	Less than 7000	School level	Unemployed	Ever Married	Less than or equal to 5 members	Skin lesion	Less than 5 km	Unqualified	No	Less than or equal to 3 months	More than 1 month	30-60	More than 2
Daily wage labourer	pb	Grade0	Control	less than or equal to 3 providers	Female	Never drunk	Ever smoked	Less than 7000	illiterate	Daily wage labourer	Ever Married	Less than or equal to 5 members	Skin lesion	More than 5 km	Public health system	No	more than 3 months	Less than 1 month	Less than 30	More than 2
Others, specify	mb	Grade1	Case	less than or equal to 3 providers	Female	Never drunk	Never smoked	Less than 7000	illiterate	Unemployed	Ever Married	Less than or equal to 5 members	Skin lesion	More than 5 km	Allopathy Private	No	more than 3 months	More than 1 month	30-60	More than 2
Housewife	pb	Grade0	Control	less than or equal to 3 providers	Female	Never drunk	Never smoked	Less than 7000	illiterate	Unemployed	Ever Married	Less than or equal to 5 members	Skin lesion	Less than 5 km	Public health system	No	Less than or equal to 3 months	More than 1 month	Less than 30	More than 2
Daily wage labourer	mb	Grade1	Case	less than or equal to 3 providers	Female	Never drunk	Never smoked	Less than 7000	illiterate	Daily wage labourer	Ever Married	Less than or equal to 5 members	Skin lesion	More than 5 km	Public health system	No	Less than or equal to 3 months	Less than 1 month	30-60	More than 2
Unemployed	mb	Grade2	Case	less than or equal to 3 providers	Male	Ever Drunk	Ever smoked	More than 7000	School level	Unemployed	Ever Married	Less than or equal to 5 members	Sensory	Less than 5 km	Public health system	No	Less than or equal to 3 months	Less than 1 month	30-60	More than 2
Private job	mb	Grade0	Control	More than 3providers	Male	Never drunk	Never smoked	More than 7000	Graduate or above	Employed	Never married	Less than or equal to 5 members	Skin lesion	More than 5 km	Allopathy Private	Yes	Less than or equal to 3 months	More than 1 month	Less than 30	More than 2
Daily wage labourer	mb	Grade2	Case	More than 3providers	Male	Ever Drunk	Ever smoked	Less than 7000	School level	Daily wage labourer	Ever Married	more than 5 members	Skin lesion	Less than 5 km	Unqualified	No	Less than or equal to 3 months	More than 1 month	Less than 30	More than 2
Daily wage labourer	mb	Grade2	Case	less than or equal to 3 providers	Female	Ever Drunk	Ever smoked	Less than 7000	illiterate	Daily wage labourer	Ever Married	Less than or equal to 5 members	Sensory	Less than 5 km	Public health system	No	more than 3 months	Less than 1 month	30-60	More than 2
Daily wage labourer	mb	Grade2	Case	less than or equal to 3 providers	Male	Ever Drunk	Never smoked	Less than 7000	School level	Daily wage labourer	Never married	Less than or equal to 5 members	Sensory	Less than 5 km	Public health system	Yes	more than 3 months	Less than 1 month	30-60	More than 2
Daily wage labourer	mb	Grade2	Case	less than or equal to 3 providers	Female	Never drunk	Never smoked	Less than 7000	School level	Daily wage labourer	Ever Married	Less than or equal to 5 members	Skin lesion	More than 5 km	Unqualified	No	more than 3 months	More than 1 month	30-60	More than 2
Agriculture	mb	Grade0	Control	less than or equal to 3 providers	Male	Ever Drunk	Ever smoked	More than 7000	School level	Daily wage labourer	Ever Married	Less than or equal to 5 members	Skin lesion	Less than 5 km	Unqualified	No	Less than or equal to 3 months	Less than 1 month	30-60	More than 2
Daily wage labourer	mb	Grade2	Case	less than or equal to 3 providers	Male	Ever Drunk	Ever smoked	Less than 7000	illiterate	Daily wage labourer	Ever Married	more than 5 members	Muscle	More than 5 km	Unqualified	No	more than 3 months	Less than 1 month	30-60	More than 2
Student	mb	Grade0	Control	less than or equal to 3 providers	Male	Never drunk	Ever smoked	Less than 7000	Graduate or above	Unemployed	Never married	Less than or equal to 5 members	Skin lesion	More than 5 km	Public health system	Yes	more than 3 months	More than 1 month	30-60	More than 2
Agriculture	mb	Grade2	Case	less than or equal to 3 providers	Female	Ever Drunk	Never smoked	Less than 7000	illiterate	Daily wage labourer	Ever Married	Less than or equal to 5 members	Skin lesion	More than 5 km	Public health system	No	more than 3 months	Less than 1 month	30-60	More than 2
Housewife	mb	Grade2	Case	less than or equal to 3 providers	Female	Never drunk	Never smoked	Less than 7000	School level	Unemployed	Ever Married	Less than or equal to 5 members	Sensory	Less than 5 km	Unqualified	No	more than 3 months	More than 1 month	Less than 30	More than 2
Agriculture	mb	Grade0	Control	less than or equal to 3 providers	Male	Ever Drunk	Ever smoked	Less than 7000	illiterate	Daily wage labourer	Ever Married	more than 5 members	Skin lesion	More than 5 km	AYUSH Private	No	more than 3 months	More than 1 month	30-60	More than 2
Agriculture	mb	Grade2	Case	More than 3providers	Male	Never drunk	Ever smoked	Less than 7000	illiterate	Daily wage labourer	Ever Married	more than 5 members	Skin lesion	Less than 5 km	AYUSH Private	No	more than 3 months	More than 1 month	30-60	More than 2
Housewife	mb	Grade0	Control	less than or equal to 3 providers	Female	Never drunk	Never smoked	More than 7000	School level	Unemployed	Ever Married	Less than or equal to 5 members	Skin lesion	More than 5 km	AYUSH Private	No	more than 3 months	More than 1 month	Less than 30	More than 2
Private job	mb	Grade0	Control	less than or equal to 3 providers	Male	Ever Drunk	Never smoked	More than 7000	School level	Employed	Ever Married	Less than or equal to 5 members	Skin lesion	Less than 5 km	Public health system	Yes	Less than or equal to 3 months	More than 1 month	30-60	More than 2
Agriculture	pb	Grade0	Control	less than or equal to 3 providers	Female	Never drunk	Never smoked	Less than 7000	illiterate	Daily wage labourer	Ever Married	more than 5 members	Skin lesion	More than 5 km	AYUSH Private	No	Less than or equal to 3 months	More than 1 month	30-60	More than 2
Daily wage labourer	mb	Grade1	Case	less than or equal to 3 providers	Female	Never drunk	Never smoked	Less than 7000	illiterate	Daily wage labourer	Ever Married	Less than or equal to 5 members	Sensory	More than 5 km	Allopathy Private	No	more than 3 months	More than 1 month	30-60	More than 2
Private job	mb	Grade0	Control	less than or equal to 3 providers	Male	Ever Drunk	Ever smoked	More than 7000	School level	Employed	Ever Married	Less than or equal to 5 members	Skin lesion	Less than 5 km	Public health system	No	more than 3 months	Less than 1 month	30-60	More than 2
Daily wage labourer	mb	Grade2	Case	less than or equal to 3 providers	Male	Never drunk	Ever smoked	Less than 7000	School level	Daily wage labourer	Ever Married	more than 5 members	Sensory	Less than 5 km	Public health system	Yes	Less than or equal to 3 months	Less than 1 month	Less than 30	More than 2
Daily wage labourer	mb	Grade1	Case	less than or equal to 3 providers	Female	Never drunk	Never smoked	More than 7000	School level	Daily wage labourer	Ever Married	more than 5 members	Sensory	Less than 5 km	Public health system	No	Less than or equal to 3 months	More than 1 month	30-60	More than 2
Agriculture	mb	Grade1	Case	less than or equal to 3 providers	Male	Never drunk	Ever smoked	More than 7000	School level	Daily wage labourer	Never married	Less than or equal to 5 members	Sensory	More than 5 km	Allopathy Private	No	more than 3 months	More than 1 month	30-60	More than 2
Daily wage labourer	mb	Grade0	Control	less than or equal to 3 providers	Male	Never drunk	Never smoked	More than 7000	School level	Daily wage labourer	Ever Married	more than 5 members	Skin lesion	More than 5 km	Allopathy Private	No	Less than or equal to 3 months	More than 1 month	Less than 30	More than 2
Government Job	mb	Grade1	Case	More than 3providers	Male	Ever Drunk	Never smoked	More than 7000	School level	Employed	Ever Married	Less than or equal to 5 members	Sensory	More than 5 km	Allopathy Private	Yes	more than 3 months	More than 1 month	30-60	More than 2
Agriculture	mb	Grade2	Case	less than or equal to 3 providers	Female	Never drunk	Never smoked	Less than 7000	School level	Daily wage labourer	Ever Married	Less than or equal to 5 members	Skin lesion	More than 5 km	Allopathy Private	Yes	Less than or equal to 3 months	More than 1 month	30-60	More than 2
Housewife	mb	Grade0	Control	More than 3providers	Female	Never drunk	Ever smoked	Less than 7000	illiterate	Unemployed	Ever Married	Less than or equal to 5 members	Sensory	More than 5 km	Allopathy Private	No	more than 3 months	More than 1 month	30-60	More than 2
Agriculture	mb	Grade1	Case	less than or equal to 3 providers	Male	Ever Drunk	Ever smoked	Less than 7000	illiterate	Daily wage labourer	Ever Married	Less than or equal to 5 members	Skin lesion	Less than 5 km	Unqualified	No	Less than or equal to 3 months	More than 1 month	Less than 30	More than 2
Housewife	pb	Grade0	Control	less than or equal to 3 providers	Female	Never drunk	Never smoked	More than 7000	illiterate	Unemployed	Ever Married	more than 5 members	Skin lesion	More than 5 km	Allopathy Private	No	Less than or equal to 3 months	More than 1 month	Less than 30	More than 2
Agriculture	mb	Grade0	Control	less than or equal to 3 providers	Male	Never drunk	Never smoked	Less than 7000	School level	Daily wage labourer	Ever Married	more than 5 members	Skin lesion	More than 5 km	Allopathy Private	Yes	Less than or equal to 3 months	More than 1 month	30-60	More than 2
Agriculture	mb	Grade0	Control	less than or equal to 3 providers	Male	Never drunk	Never smoked	More than 7000	Graduate or above	Daily wage labourer	Ever Married	Less than or equal to 5 members	Skin lesion	More than 5 km	Allopathy Private	No	Less than or equal to 3 months	More than 1 month	30-60	More than 2
Student	pb	Grade0	Control	less than or equal to 3 providers	Male	Never drunk	Never smoked	More than 7000	School level	Unemployed	Never married	Less than or equal to 5 members	Skin lesion	Less than 5 km	Public health system	Yes	Less than or equal to 3 months	Less than 1 month	Less than 30	More than 2
Self-employed	mb	Grade0	Control	less than or equal to 3 providers	Male	Never drunk	Ever smoked	More than 7000	School level	Employed	Ever Married	Less than or equal to 5 members	Skin lesion	Less than 5 km	Allopathy Private	Yes	Less than or equal to 3 months	More than 1 month	More than 60	More than 2
Others, specify	mb	Grade0	Control	less than or equal to 3 providers	Male	Never drunk	Never smoked	More than 7000	illiterate	Unemployed	Ever Married	more than 5 members	Skin lesion	Less than 5 km	Public health system	No	Less than or equal to 3 months	More than 1 month	Less than 30	More than 2
Housewife	mb	Grade1	Case	less than or equal to 3 providers	Female	Never drunk	Never smoked	Less than 7000	illiterate	Unemployed	Ever Married	more than 5 members	Skin lesion	More than 5 km	Public health system	No	more than 3 months	More than 1 month	30-60	More than 2
Private job	mb	Grade2	Case	More than 3providers	Male	Ever Drunk	Never smoked	Less than 7000	School level	Employed	Never married	Less than or equal to 5 members	Skin lesion	Less than 5 km	Public health system	Yes	more than 3 months	More than 1 month	30-60	More than 2
Daily wage labourer	mb	Grade1	Case	less than or equal to 3 providers	Male	Never drunk	Ever smoked	More than 7000	illiterate	Daily wage labourer	Ever Married	Less than or equal to 5 members	Skin lesion	More than 5 km	Allopathy Private	No	more than 3 months	More than 1 month	Less than 30	More than 2
Daily wage labourer	mb	Grade0	Control	less than or equal to 3 providers	Male	Ever Drunk	Never smoked	Less than 7000	illiterate	Daily wage labourer	Ever Married	more than 5 members	Skin lesion	More than 5 km	Public health system	No	more than 3 months	Less than 1 month	30-60	More than 2
Daily wage labourer	mb	Grade2	Case	less than or equal to 3 providers	Female	Never drunk	Never smoked	Less than 7000	illiterate	Daily wage labourer	Ever Married	Less than or equal to 5 members	Skin lesion	Less than 5 km	Public health system	No	more than 3 months	Less than 1 month	Less than 30	More than 2
Daily wage labourer	mb	Grade2	Case	More than 3providers	Male	Ever Drunk	Ever smoked	More than 7000	illiterate	Daily wage labourer	Ever Married	Less than or equal to 5 members	Skin lesion	More than 5 km	Unqualified	No	more than 3 months	More than 1 month	30-60	More than 2
Private job	mb	Grade2	Case	less than or equal to 3 providers	Male	Ever Drunk	Never smoked	Less than 7000	illiterate	Employed	Ever Married	Less than or equal to 5 members	Skin lesion	Less than 5 km	Allopathy Private	No	more than 3 months	More than 1 month	Less than 30	More than 2
Daily wage labourer	mb	Grade1	Case	less than or equal to 3 providers	Male	Ever Drunk	Never smoked	Less than 7000	illiterate	Daily wage labourer	Ever Married	more than 5 members	Skin lesion	Less than 5 km	Public health system	No	more than 3 months	Less than 1 month	30-60	More than 2
Government Job	mb	Grade1	Case	less than or equal to 3 providers	Male	Ever Drunk	Never smoked	More than 7000	illiterate	Employed	Ever Married	more than 5 members	Skin lesion	Less than 5 km	Public health system	No	more than 3 months	More than 1 month	30-60	More than 2
Private job	mb	Grade0	Control	less than or equal to 3 providers	Male	Ever Drunk	Never smoked	More than 7000	School level	Employed	Ever Married	Less than or equal to 5 members	Skin lesion	Less than 5 km	Allopathy Private	Yes	more than 3 months	More than 1 month	30-60	More than 2
Self-employed	mb	Grade0	Control	less than or equal to 3 providers	Male	Never drunk	Never smoked	More than 7000	School level	Employed	Ever Married	more than 5 members	Skin lesion	Less than 5 km	Allopathy Private	Yes	more than 3 months	Less than 1 month	30-60	More than 2
Daily wage labourer	mb	Grade2	Case	less than or equal to 3 providers	Female	Never drunk	Never smoked	Less than 7000	School level	Daily wage labourer	Ever Married	Less than or equal to 5 members	Skin lesion	Less than 5 km	Public health system	Yes	more than 3 months	More than 1 month	30-60	More than 2
Daily wage labourer	mb	Grade0	Control	less than or equal to 3 providers	Male	Ever Drunk	Ever smoked	Less than 7000	illiterate	Daily wage labourer	Ever Married	Less than or equal to 5 members	Skin lesion	Less than 5 km	Public health system	No	Less than or equal to 3 months	Less than 1 month	30-60	More than 2
Private job	mb	Grade1	Case	More than 3providers	Male	Never drunk	Never smoked	More than 7000	School level	Employed	Never married	more than 5 members	Skin lesion	More than 5 km	Unqualified	No	more than 3 months	More than 1 month	Less than 30	More than 2
Daily wage labourer	pb	Grade0	Control	More than 3providers	Male	Never drunk	Never smoked	Less than 7000	illiterate	Daily wage labourer	Ever Married	Less than or equal to 5 members	Sensory	More than 5 km	AYUSH Private	Yes	more than 3 months	More than 1 month	30-60	More than 2
Private job	mb	Grade0	Control	less than or equal to 3 providers	Male	Never drunk	Never smoked	More than 7000	School level	Employed	Never married	more than 5 members	Skin lesion	More than 5 km	Public health system	Yes	Less than or equal to 3 months	More than 1 month	Less than 30	More than 2
Private job	mb	Grade0	Control	less than or equal to 3 providers	Male	Ever Drunk	Never smoked	More than 7000	School level	Employed	Ever Married	more than 5 members	Skin lesion	More than 5 km	Allopathy Private	No	more than 3 months	More than 1 month	Less than 30	More than 2
Agriculture	mb	Grade2	Case	less than or equal to 3 providers	Male	Ever Drunk	Ever smoked	Less than 7000	School level	Daily wage labourer	Ever Married	Less than or equal to 5 members	Skin lesion	Less than 5 km	Public health system	Yes	Less than or equal to 3 months	More than 1 month	30-60	More than 2
Self-employed	mb	Grade0	Control	less than or equal to 3 providers	Female	Ever Drunk	Ever smoked	More than 7000	Graduate or above	Employed	Ever Married	Less than or equal to 5 members	Skin lesion	Less than 5 km	Public health system	Yes	Less than or equal to 3 months	More than 1 month	30-60	More than 2
Daily wage labourer	mb	Grade2	Case	less than or equal to 3 providers	Male	Ever Drunk	Never smoked	Less than 7000	illiterate	Daily wage labourer	Ever Married	more than 5 members	Sensory	More than 5 km	AYUSH Private	No	more than 3 months	More than 1 month	30-60	More than 2
Agriculture	mb	Grade1	Case	less than or equal to 3 providers	Male	Never drunk	Never smoked	Less than 7000	School level	Daily wage labourer	Never married	more than 5 members	Skin lesion	More than 5 km	Allopathy Private	No	more than 3 months	Less than 1 month	Less than 30	More than 2
Others, specify	mb	Grade1	Case	More than 3providers	Male	Never drunk	Ever smoked	More than 7000	School level	Unemployed	Never married	more than 5 members	Skin lesion	Less than 5 km	Public health system	No	more than 3 months	More than 1 month	Less than 30	More than 2
Daily wage labourer	mb	Grade1	Case	More than 3providers	Female	Never drunk	Never smoked	Less than 7000	School level	Daily wage labourer	Ever Married	Less than or equal to 5 members	Skin lesion	Less than 5 km	Allopathy Private	Yes	more than 3 months	More than 1 month	More than 60	More than 2
Private job	mb	Grade0	Control	More than 3providers	Male	Never drunk	Never smoked	Less than 7000	School level	Employed	Ever Married	more than 5 members	Skin lesion	Less than 5 km	Allopathy Private	No	more than 3 months	Less than 1 month	30-60	More than 2
Private job	mb	Grade0	Control	More than 3providers	Male	Never drunk	Never smoked	Less than 7000	School level	Employed	Ever Married	Less than or equal to 5 members	Skin lesion	More than 5 km	Public health system	No	Less than or equal to 3 months	More than 1 month	Less than 30	More than 2
Private job	mb	Grade0	Control	less than or equal to 3 providers	Male	Never drunk	Never smoked	More than 7000	Graduate or above	Employed	Ever Married	Less than or equal to 5 members	Skin lesion	More than 5 km	Public health system	Yes	Less than or equal to 3 months	Less than 1 month	30-60	More than 2
Agriculture	mb	Grade2	Case	More than 3providers	Male	Ever Drunk	Never smoked	Less than 7000	illiterate	Daily wage labourer	Ever Married	Less than or equal to 5 members	Skin lesion	More than 5 km	Unqualified	No	more than 3 months	More than 1 month	Less than 30	More than 2
Agriculture	mb	Grade0	Control	less than or equal to 3 providers	Male	Ever Drunk	Ever smoked	Less than 7000	School level	Daily wage labourer	Ever Married	Less than or equal to 5 members	Skin lesion	Less than 5 km	AYUSH Private	Yes	Less than or equal to 3 months	Less than 1 month	30-60	More than 2
Agriculture	mb	Grade1	Case	More than 3providers	Male	Never drunk	Ever smoked	Less than 7000	Graduate or above	Daily wage labourer	Never married	Less than or equal to 5 members	Sensory	Less than 5 km	Allopathy Private	Yes	Less than or equal to 3 months	Less than 1 month	30-60	More than 2
Others, specify	pb	Grade0	Control	less than or equal to 3 providers	Female	Never drunk	Never smoked	More than 7000	School level	Unemployed	Never married	Less than or equal to 5 members	Skin lesion	More than 5 km	AYUSH Private	Yes	Less than or equal to 3 months	More than 1 month	Less than 30	More than 2
Housewife	mb	Grade0	Control	less than or equal to 3 providers	Female	Never drunk	Never smoked	More than 7000	illiterate	Unemployed	Ever Married	more than 5 members	Skin lesion	More than 5 km	Allopathy Private	No	more than 3 months	Less than 1 month	30-60	More than 2
Daily wage labourer	pb	Grade0	Control	less than or equal to 3 providers	Male	Ever Drunk	Never smoked	More than 7000	School level	Daily wage labourer	Ever Married	Less than or equal to 5 members	Skin lesion	Less than 5 km	Unqualified	No	more than 3 months	More than 1 month	Less than 30	More than 2
Others, specify	mb	Grade1	Case	less than or equal to 3 providers	Male	Never drunk	Ever smoked	Less than 7000	School level	Unemployed	Ever Married	Less than or equal to 5 members	Skin lesion	More than 5 km	Public health system	No	Less than or equal to 3 months	More than 1 month	30-60	More than 2
Others, specify	mb	Grade1	Case	less than or equal to 3 providers	Male	Never drunk	Never smoked	More than 7000	School level	Unemployed	Never married	Less than or equal to 5 members	Skin lesion	Less than 5 km	AYUSH Private	Yes	Less than or equal to 3 months	More than 1 month	Less than 30	More than 2
Agriculture	mb	Grade0	Control	More than 3providers	Male	Never drunk	Never smoked	More than 7000	School level	Daily wage labourer	Ever Married	more than 5 members	Skin lesion	More than 5 km	Unqualified	No	Less than or equal to 3 months	More than 1 month	Less than 30	More than 2
Daily wage labourer	mb	Grade0	Control	less than or equal to 3 providers	Male	Ever Drunk	Ever smoked	Less than 7000	School level	Daily wage labourer	Ever Married	more than 5 members	Sensory	Less than 5 km	Public health system	No	Less than or equal to 3 months	Less than 1 month	Less than 30	More than 2
Daily wage labourer	mb	Grade0	Control	More than 3providers	Male	Ever Drunk	Ever smoked	Less than 7000	School level	Daily wage labourer	Ever Married	more than 5 members	Skin lesion	Less than 5 km	Unqualified	No	more than 3 months	More than 1 month	Less than 30	More than 2
Agriculture	mb	Grade1	Case	More than 3providers	Female	Never drunk	Never smoked	Less than 7000	illiterate	Daily wage labourer	Ever Married	Less than or equal to 5 members	Sensory	Less than 5 km	AYUSH Private	No	more than 3 months	More than 1 month	More than 60	More than 2
Daily wage labourer	mb	Grade1	Case	More than 3providers	Male	Ever Drunk	Never smoked	Less than 7000	illiterate	Daily wage labourer	Ever Married	Less than or equal to 5 members	Sensory	More than 5 km	Allopathy Private	No	more than 3 months	More than 1 month	30-60	More than 2
Daily wage labourer	mb	Grade1	Case	less than or equal to 3 providers	Male	Never drunk	Ever smoked	Less than 7000	School level	Daily wage labourer	Ever Married	Less than or equal to 5 members	Skin lesion	Less than 5 km	Public health system	No	more than 3 months	Less than 1 month	30-60	More than 2
Agriculture	mb	Grade1	Case	less than or equal to 3 providers	Female	Never drunk	Never smoked	Less than 7000	illiterate	Daily wage labourer	Ever Married	more than 5 members	Sensory	More than 5 km	Public health system	No	Less than or equal to 3 months	Less than 1 month	30-60	More than 2
Daily wage labourer	mb	Grade2	Case	less than or equal to 3 providers	Female	Ever Drunk	Never smoked	More than 7000	School level	Daily wage labourer	Ever Married	Less than or equal to 5 members	Skin lesion	More than 5 km	Public health system	No	Less than or equal to 3 months	More than 1 month	30-60	More than 2
Agriculture	mb	Grade1	Case	less than or equal to 3 providers	Male	Ever Drunk	Ever smoked	More than 7000	School level	Daily wage labourer	Ever Married	more than 5 members	Skin lesion	More than 5 km	AYUSH Private	Yes	Less than or equal to 3 months	Less than 1 month	30-60	More than 2
Housewife	pb	Grade1	Case	More than 3providers	Female	Never drunk	Never smoked	Less than 7000	illiterate	Unemployed	Ever Married	more than 5 members	Skin lesion	Less than 5 km	Unqualified	No	Less than or equal to 3 months	More than 1 month	Less than 30	More than 2
Daily wage labourer	mb	Grade0	Control	less than or equal to 3 providers	Male	Ever Drunk	Never smoked	Less than 7000	illiterate	Daily wage labourer	Ever Married	more than 5 members	Skin lesion	More than 5 km	Public health system	No	more than 3 months	Less than 1 month	30-60	More than 2
Daily wage labourer	pb	Grade0	Control	More than 3providers	Male	Never drunk	Ever smoked	Less than 7000	School level	Daily wage labourer	Ever Married	Less than or equal to 5 members	Skin lesion	More than 5 km	Allopathy Private	No	more than 3 months	Less than 1 month	Less than 30	More than 2
Self-employed	mb	Grade0	Control	More than 3providers	Male	Never drunk	Never smoked	Less than 7000	School level	Employed	Ever Married	more than 5 members	Skin lesion	Less than 5 km	Allopathy Private	No	Less than or equal to 3 months	More than 1 month	30-60	More than 2
Private job	mb	Grade2	Case	More than 3providers	Male	Ever Drunk	Never smoked	Less than 7000	School level	Employed	Ever Married	more than 5 members	Skin lesion	More than 5 km	AYUSH Private	No	Less than or equal to 3 months	More than 1 month	Less than 30	More than 2
Daily wage labourer	mb	Grade1	Case	less than or equal to 3 providers	Male	Ever Drunk	Never smoked	Less than 7000	illiterate	Daily wage labourer	Ever Married	more than 5 members	Sensory	More than 5 km	Public health system	Yes	more than 3 months	Less than 1 month	30-60	More than 2
Unemployed	mb	Grade2	Case	less than or equal to 3 providers	Female	Ever Drunk	Ever smoked	More than 7000	illiterate	Unemployed	Ever Married	more than 5 members	Sensory	More than 5 km	AYUSH Private	No	more than 3 months	More than 1 month	30-60	More than 2
Daily wage labourer	mb	Grade2	Case	More than 3providers	Male	Never drunk	Ever smoked	Less than 7000	School level	Daily wage labourer	Ever Married	more than 5 members	Sensory	Less than 5 km	Allopathy Private	Yes	more than 3 months	More than 1 month	30-60	More than 2
Agriculture	mb	Grade0	Control	More than 3providers	Male	Never drunk	Ever smoked	Less than 7000	illiterate	Daily wage labourer	Ever Married	Less than or equal to 5 members	Skin lesion	More than 5 km	Unqualified	No	more than 3 months	More than 1 month	30-60	More than 2
Daily wage labourer	mb	Grade1	Case	less than or equal to 3 providers	Male	Never drunk	Ever smoked	More than 7000	illiterate	Daily wage labourer	Ever Married	more than 5 members	Skin lesion	Less than 5 km	Public health system	No	more than 3 months	More than 1 month	30-60	More than 2
Agriculture	mb	Grade1	Case	More than 3providers	Male	Never drunk	Ever smoked	Less than 7000	School level	Daily wage labourer	Ever Married	Less than or equal to 5 members	Sensory	Less than 5 km	Public health system	No	Less than or equal to 3 months	More than 1 month	30-60	More than 2
Agriculture	mb	Grade1	Case	More than 3providers	Male	Never drunk	Ever smoked	More than 7000	illiterate	Daily wage labourer	Ever Married	more than 5 members	Skin lesion	More than 5 km	Allopathy Private	No	more than 3 months	More than 1 month	More than 60	More than 2
Private job	mb	Grade1	Case	less than or equal to 3 providers	Male	Ever Drunk	Ever smoked	More than 7000	School level	Employed	Never married	more than 5 members	Sensory	Less than 5 km	Public health system	No	more than 3 months	More than 1 month	Less than 30	More than 2
Daily wage labourer	mb	Grade2	Case	More than 3providers	Female	Never drunk	Ever smoked	Less than 7000	School level	Daily wage labourer	Ever Married	Less than or equal to 5 members	Skin lesion	More than 5 km	Allopathy Private	No	more than 3 months	More than 1 month	Less than 30	More than 2
Daily wage labourer	mb	Grade2	Case	less than or equal to 3 providers	Male	Ever Drunk	Ever smoked	Less than 7000	illiterate	Daily wage labourer	Ever Married	Less than or equal to 5 members	Skin lesion	Less than 5 km	Public health system	No	Less than or equal to 3 months	Less than 1 month	Less than 30	More than 2
Housewife	mb	Grade2	Case	less than or equal to 3 providers	Female	Never drunk	Never smoked	Less than 7000	illiterate	Unemployed	Ever Married	Less than or equal to 5 members	Skin lesion	More than 5 km	Public health system	No	Less than or equal to 3 months	More than 1 month	30-60	More than 2
Private job	mb	Grade2	Case	More than 3providers	Male	Never drunk	Never smoked	More than 7000	Graduate or above	Employed	Never married	Less than or equal to 5 members	Skin lesion	More than 5 km	AYUSH Private	Yes	Less than or equal to 3 months	More than 1 month	Less than 30	More than 2
Agriculture	mb	Grade1	Case	less than or equal to 3 providers	Male	Ever Drunk	Never smoked	Less than 7000	School level	Daily wage labourer	Ever Married	Less than or equal to 5 members	Skin lesion	Less than 5 km	Public health system	No	Less than or equal to 3 months	Less than 1 month	30-60	More than 2
Private job	mb	Grade2	Case	less than or equal to 3 providers	Male	Never drunk	Never smoked	Less than 7000	School level	Employed	Never married	Less than or equal to 5 members	Skin lesion	Less than 5 km	Public health system	No	more than 3 months	Less than 1 month	Less than 30	More than 2
Others, specify	mb	Grade2	Case	less than or equal to 3 providers	Female	Never drunk	Never smoked	Less than 7000	illiterate	Unemployed	Never married	Less than or equal to 5 members	Skin lesion	More than 5 km	Public health system	No	more than 3 months	More than 1 month	Less than 30	More than 2
Daily wage labourer	mb	Grade1	Case	less than or equal to 3 providers	Male	Ever Drunk	Ever smoked	More than 7000	illiterate	Daily wage labourer	Ever Married	more than 5 members	Skin lesion	Less than 5 km	Public health system	No	Less than or equal to 3 months	Less than 1 month	30-60	More than 2
Daily wage labourer	mb	Grade2	Case	less than or equal to 3 providers	Female	Never drunk	Never smoked	Less than 7000	illiterate	Daily wage labourer	Ever Married	Less than or equal to 5 members	Sensory	Less than 5 km	Public health system	Yes	Less than or equal to 3 months	More than 1 month	30-60	More than 2
Others, specify	mb	Grade1	Case	less than or equal to 3 providers	Female	Never drunk	Ever smoked	More than 7000	illiterate	Unemployed	Ever Married	Less than or equal to 5 members	Sensory	Less than 5 km	Public health system	No	more than 3 months	More than 1 month	30-60	More than 2
Agriculture	mb	Grade2	Case	More than 3providers	Male	Ever Drunk	Ever smoked	Less than 7000	School level	Daily wage labourer	Never married	Less than or equal to 5 members	Skin lesion	Less than 5 km	Unqualified	No	Less than or equal to 3 months	More than 1 month	More than 60	More than 2
Student	pb	Grade0	Control	less than or equal to 3 providers	Male	Never drunk	Ever smoked	Less than 7000	Graduate or above	Unemployed	Never married	Less than or equal to 5 members	Sensory	Less than 5 km	Public health system	No	Less than or equal to 3 months	More than 1 month	Less than 30	More than 2
Housewife	mb	Grade1	Case	More than 3providers	Female	Never drunk	Never smoked	More than 7000	School level	Unemployed	Ever Married	more than 5 members	Sensory	Less than 5 km	Allopathy Private	No	Less than or equal to 3 months	More than 1 month	Less than 30	More than 2
Housewife	mb	Grade1	Case	less than or equal to 3 providers	Female	Never drunk	Ever smoked	More than 7000	illiterate	Unemployed	Ever Married	Less than or equal to 5 members	Skin lesion	Less than 5 km	Allopathy Private	No	more than 3 months	More than 1 month	30-60	More than 2
Private job	mb	Grade0	Control	less than or equal to 3 providers	Male	Never drunk	Never smoked	More than 7000	School level	Employed	Never married	Less than or equal to 5 members	Skin lesion	Less than 5 km	Allopathy Private	No	Less than or equal to 3 months	More than 1 month	Less than 30	More than 2
Daily wage labourer	mb	Grade2	Case	less than or equal to 3 providers	Female	Never drunk	Never smoked	Less than 7000	School level	Daily wage labourer	Ever Married	more than 5 members	Muscle	More than 5 km	AYUSH Private	No	more than 3 months	Less than 1 month	Less than 30	More than 2
Daily wage labourer	pb	Grade0	Control	More than 3providers	Male	Ever Drunk	Ever smoked	More than 7000	School level	Daily wage labourer	Ever Married	Less than or equal to 5 members	Skin lesion	More than 5 km	Unqualified	Yes	more than 3 months	More than 1 month	30-60	More than 2
Daily wage labourer	mb	Grade1	Case	less than or equal to 3 providers	Female	Never drunk	Ever smoked	Less than 7000	illiterate	Daily wage labourer	Ever Married	Less than or equal to 5 members	Skin lesion	Less than 5 km	Public health system	No	Less than or equal to 3 months	Less than 1 month	More than 60	More than 2
Student	mb	Grade2	Case	less than or equal to 3 providers	Female	Never drunk	Never smoked	More than 7000	School level	Unemployed	Never married	more than 5 members	Skin lesion	More than 5 km	Unqualified	No	Less than or equal to 3 months	Less than 1 month	Less than 30	More than 2
Self-employed	mb	Grade1	Case	less than or equal to 3 providers	Female	Never drunk	Never smoked	Less than 7000	illiterate	Employed	Ever Married	more than 5 members	Skin lesion	Less than 5 km	Unqualified	No	more than 3 months	More than 1 month	30-60	More than 2
Housewife	pb	Grade0	Control	less than or equal to 3 providers	Female	Never drunk	Never smoked	More than 7000	School level	Unemployed	Ever Married	Less than or equal to 5 members	Skin lesion	More than 5 km	Public health system	No	Less than or equal to 3 months	Less than 1 month	30-60	More than 2
Housewife	mb	Grade1	Case	less than or equal to 3 providers	Female	Never drunk	Never smoked	More than 7000	School level	Unemployed	Ever Married	Less than or equal to 5 members	Skin lesion	Less than 5 km	Allopathy Private	No	Less than or equal to 3 months	More than 1 month	30-60	More than 2
Daily wage labourer	mb	Grade1	Case	less than or equal to 3 providers	Female	Never drunk	Never smoked	Less than 7000	illiterate	Daily wage labourer	Ever Married	Less than or equal to 5 members	Skin lesion	More than 5 km	Unqualified	No	Less than or equal to 3 months	More than 1 month	30-60	More than 2
Private job	mb	Grade2	Case	less than or equal to 3 providers	Male	Ever Drunk	Never smoked	More than 7000	School level	Employed	Ever Married	Less than or equal to 5 members	Skin lesion	Less than 5 km	Allopathy Private	No	more than 3 months	Less than 1 month	30-60	More than 2
Private job	pb	Grade2	Case	less than or equal to 3 providers	Male	Ever Drunk	Never smoked	More than 7000	School level	Employed	Ever Married	Less than or equal to 5 members	Skin lesion	More than 5 km	Unqualified	No	Less than or equal to 3 months	More than 1 month	Less than 30	More than 2
Daily wage labourer	pb	Grade0	Control	less than or equal to 3 providers	Male	Ever Drunk	Ever smoked	Less than 7000	illiterate	Daily wage labourer	Ever Married	Less than or equal to 5 members	Skin lesion	More than 5 km	AYUSH Private	Yes	Less than or equal to 3 months	More than 1 month	30-60	More than 2
Agriculture	pb	Grade0	Control	less than or equal to 3 providers	Female	Never drunk	Never smoked	More than 7000	illiterate	Daily wage labourer	Ever Married	Less than or equal to 5 members	Skin lesion	More than 5 km	AYUSH Private	No	Less than or equal to 3 months	More than 1 month	More than 60	More than 2
Daily wage labourer	mb	Grade2	Case	less than or equal to 3 providers	Male	Ever Drunk	Ever smoked	More than 7000	illiterate	Daily wage labourer	Ever Married	Less than or equal to 5 members	Skin lesion	Less than 5 km	Unqualified	No	Less than or equal to 3 months	More than 1 month	30-60	More than 2
Private job	mb	Grade2	Case	More than 3providers	Male	Never drunk	Ever smoked	More than 7000	School level	Employed	Ever Married	Less than or equal to 5 members	Sensory	More than 5 km	Allopathy Private	No	Less than or equal to 3 months	More than 1 month	Less than 30	More than 2
Self-employed	mb	Grade1	Case	More than 3providers	Male	Ever Drunk	Never smoked	More than 7000	School level	Employed	Ever Married	more than 5 members	Skin lesion	Less than 5 km	Allopathy Private	Yes	Less than or equal to 3 months	More than 1 month	30-60	More than 2
Daily wage labourer	mb	Grade1	Case	less than or equal to 3 providers	Female	Never drunk	Never smoked	Less than 7000	illiterate	Daily wage labourer	Ever Married	Less than or equal to 5 members	Skin lesion	More than 5 km	Public health system	Yes	Less than or equal to 3 months	Less than 1 month	30-60	More than 2
Daily wage labourer	mb	Grade0	Control	More than 3providers	Female	Never drunk	Never smoked	Less than 7000	illiterate	Daily wage labourer	Ever Married	Less than or equal to 5 members	Sensory	More than 5 km	Unqualified	No	Less than or equal to 3 months	More than 1 month	Less than 30	More than 2
Agriculture	pb	Grade0	Control	less than or equal to 3 providers	Male	Ever Drunk	Never smoked	More than 7000	School level	Daily wage labourer	Ever Married	Less than or equal to 5 members	Skin lesion	Less than 5 km	AYUSH Private	No	Less than or equal to 3 months	More than 1 month	30-60	More than 2
Agriculture	mb	Grade2	Case	less than or equal to 3 providers	Male	Never drunk	Never smoked	More than 7000	School level	Daily wage labourer	Ever Married	more than 5 members	Sensory	Less than 5 km	Unqualified	No	Less than or equal to 3 months	More than 1 month	30-60	More than 2
Housewife	pb	Grade0	Control	less than or equal to 3 providers	Female	Never drunk	Never smoked	More than 7000	School level	Unemployed	Ever Married	Less than or equal to 5 members	Skin lesion	More than 5 km	Public health system	Yes	Less than or equal to 3 months	Less than 1 month	30-60	More than 2
Unemployed	pb	Grade0	Control	less than or equal to 3 providers	Female	Ever Drunk	Ever smoked	Less than 7000	illiterate	Unemployed	Ever Married	more than 5 members	Skin lesion	Less than 5 km	Public health system	No	Less than or equal to 3 months	Less than 1 month	More than 60	More than 2
Agriculture	mb	Grade2	Case	less than or equal to 3 providers	Female	Ever Drunk	Ever smoked	Less than 7000	illiterate	Daily wage labourer	Ever Married	more than 5 members	Skin lesion	Less than 5 km	Allopathy Private	No	Less than or equal to 3 months	More than 1 month	30-60	More than 2
Agriculture	mb	Grade1	Case	More than 3providers	Male	Ever Drunk	Never smoked	Less than 7000	School level	Daily wage labourer	Never married	more than 5 members	Skin lesion	Less than 5 km	Allopathy Private	Yes	Less than or equal to 3 months	More than 1 month	Less than 30	More than 2
Unemployed	mb	Grade1	Case	less than or equal to 3 providers	Male	Ever Drunk	Ever smoked	More than 7000	School level	Unemployed	Never married	Less than or equal to 5 members	Skin lesion	Less than 5 km	Allopathy Private	Yes	Less than or equal to 3 months	More than 1 month	Less than 30	More than 2
Self-employed	pb	Grade0	Control	less than or equal to 3 providers	Male	Never drunk	Ever smoked	Less than 7000	School level	Employed	Ever Married	Less than or equal to 5 members	Sensory	Less than 5 km	Allopathy Private	No	Less than or equal to 3 months	More than 1 month	30-60	More than 2
Daily wage labourer	mb	Grade0	Control	less than or equal to 3 providers	Male	Ever Drunk	Ever smoked	Less than 7000	illiterate	Daily wage labourer	Ever Married	Less than or equal to 5 members	Skin lesion	More than 5 km	AYUSH Private	No	more than 3 months	More than 1 month	30-60	More than 2
Daily wage labourer	mb	Grade2	Case	More than 3providers	Male	Never drunk	Never smoked	More than 7000	School level	Daily wage labourer	Never married	Less than or equal to 5 members	Skin lesion	Less than 5 km	Allopathy Private	No	Less than or equal to 3 months	Less than 1 month	Less than 30	More than 2
Private job	mb	Grade1	Case	less than or equal to 3 providers	Male	Never drunk	Never smoked	Less than 7000	School level	Employed	Never married	Less than or equal to 5 members	Sensory	More than 5 km	Public health system	No	more than 3 months	Less than 1 month	Less than 30	More than 2
Agriculture	mb	Grade0	Control	less than or equal to 3 providers	Male	Never drunk	Ever smoked	Less than 7000	illiterate	Daily wage labourer	Ever Married	more than 5 members	Skin lesion	Less than 5 km	Public health system	No	Less than or equal to 3 months	Less than 1 month	30-60	More than 2
Unemployed	pb	Grade0	Control	less than or equal to 3 providers	Female	Never drunk	Never smoked	Less than 7000	Graduate or above	Unemployed	Never married	Less than or equal to 5 members	Skin lesion	Less than 5 km	Public health system	Yes	Less than or equal to 3 months	Less than 1 month	Less than 30	More than 2
Daily wage labourer	mb	Grade0	Control	less than or equal to 3 providers	Male	Ever Drunk	Ever smoked	Less than 7000	illiterate	Daily wage labourer	Ever Married	Less than or equal to 5 members	Skin lesion	Less than 5 km	Allopathy Private	No	Less than or equal to 3 months	More than 1 month	30-60	More than 2
Unemployed	mb	Grade1	Case	less than or equal to 3 providers	Female	Ever Drunk	Ever smoked	Less than 7000	illiterate	Unemployed	Ever Married	Less than or equal to 5 members	Skin lesion	More than 5 km	Public health system	No	more than 3 months	Less than 1 month	More than 60	More than 2
Daily wage labourer	mb	Grade0	Control	less than or equal to 3 providers	Male	Ever Drunk	Ever smoked	More than 7000	School level	Daily wage labourer	Ever Married	Less than or equal to 5 members	Skin lesion	Less than 5 km	Public health system	Yes	Less than or equal to 3 months	More than 1 month	30-60	More than 2
Private job	mb	Grade2	Case	less than or equal to 3 providers	Male	Ever Drunk	Never smoked	Less than 7000	Graduate or above	Employed	Never married	Less than or equal to 5 members	Skin lesion	Less than 5 km	AYUSH Private	Yes	Less than or equal to 3 months	More than 1 month	Less than 30	More than 2
Others, specify	mb	Grade1	Case	less than or equal to 3 providers	Female	Never drunk	Never smoked	Less than 7000	illiterate	Unemployed	Ever Married	Less than or equal to 5 members	Sensory	Less than 5 km	Public health system	No	more than 3 months	More than 1 month	30-60	More than 2
Private job	mb	Grade2	Case	More than 3providers	Male	Never drunk	Never smoked	More than 7000	Graduate or above	Employed	Ever Married	more than 5 members	Skin lesion	More than 5 km	Allopathy Private	Yes	Less than or equal to 3 months	More than 1 month	Less than 30	More than 2
Self-employed	mb	Grade2	Case	less than or equal to 3 providers	Male	Ever Drunk	Ever smoked	More than 7000	School level	Employed	Ever Married	Less than or equal to 5 members	Sensory	Less than 5 km	Public health system	No	Less than or equal to 3 months	More than 1 month	30-60	More than 2
Private job	mb	Grade0	Control	More than 3providers	Male	Ever Drunk	Never smoked	More than 7000	School level	Employed	Ever Married	more than 5 members	Skin lesion	More than 5 km	Public health system	Yes	more than 3 months	More than 1 month	30-60	More than 2
Agriculture	mb	Grade1	Case	less than or equal to 3 providers	Male	Never drunk	Ever smoked	More than 7000	School level	Daily wage labourer	Ever Married	Less than or equal to 5 members	Skin lesion	Less than 5 km	Allopathy Private	No	more than 3 months	More than 1 month	30-60	More than 2
Daily wage labourer	mb	Grade2	Case	less than or equal to 3 providers	Female	Never drunk	Ever smoked	Less than 7000	School level	Daily wage labourer	Ever Married	Less than or equal to 5 members	Sensory	More than 5 km	Allopathy Private	No	more than 3 months	More than 1 month	30-60	More than 2
Agriculture	mb	Grade0	Control	More than 3providers	Male	Never drunk	Never smoked	More than 7000	illiterate	Daily wage labourer	Ever Married	more than 5 members	Sensory	More than 5 km	Public health system	No	Less than or equal to 3 months	More than 1 month	More than 60	More than 2
Private job	mb	Grade1	Case	More than 3providers	Male	Never drunk	Ever smoked	More than 7000	School level	Employed	Ever Married	Less than or equal to 5 members	Sensory	More than 5 km	Allopathy Private	Yes	more than 3 months	More than 1 month	30-60	More than 2
Self-employed	mb	Grade2	Case	less than or equal to 3 providers	Male	Ever Drunk	Ever smoked	More than 7000	Graduate or above	Employed	Ever Married	Less than or equal to 5 members	Sensory	Less than 5 km	Allopathy Private	No	more than 3 months	Less than 1 month	30-60	More than 2
Housewife	mb	Grade1	Case	More than 3providers	Female	Never drunk	Never smoked	Less than 7000	Graduate or above	Unemployed	Ever Married	Less than or equal to 5 members	Skin lesion	More than 5 km	Allopathy Private	No	Less than or equal to 3 months	More than 1 month	30-60	More than 2
Student	pb	Grade0	Control	More than 3providers	Male	Ever Drunk	Ever smoked	More than 7000	Graduate or above	Unemployed	Never married	Less than or equal to 5 members	Skin lesion	Less than 5 km	AYUSH Private	No	more than 3 months	More than 1 month	Less than 30	More than 2
Daily wage labourer	mb	Grade1	Case	less than or equal to 3 providers	Female	Never drunk	Never smoked	Less than 7000	School level	Daily wage labourer	Ever Married	Less than or equal to 5 members	Skin lesion	Less than 5 km	Allopathy Private	No	Less than or equal to 3 months	Less than 1 month	Less than 30	More than 2
Agriculture	mb	Grade2	Case	less than or equal to 3 providers	Male	Never drunk	Never smoked	More than 7000	illiterate	Daily wage labourer	Ever Married	Less than or equal to 5 members	Muscle	More than 5 km	Public health system	No	more than 3 months	Less than 1 month	30-60	More than 2
Government Job	mb	Grade0	Control	less than or equal to 3 providers	Male	Never drunk	Ever smoked	More than 7000	School level	Employed	Ever Married	Less than or equal to 5 members	Skin lesion	Less than 5 km	Unqualified	No	Less than or equal to 3 months	More than 1 month	30-60	More than 2
Daily wage labourer	mb	Grade1	Case	less than or equal to 3 providers	Male	Never drunk	Ever smoked	More than 7000	illiterate	Daily wage labourer	Ever Married	Less than or equal to 5 members	Sensory	More than 5 km	Unqualified	No	Less than or equal to 3 months	More than 1 month	More than 60	More than 2
Daily wage labourer	mb	Grade0	Control	less than or equal to 3 providers	Male	Ever Drunk	Ever smoked	Less than 7000	illiterate	Daily wage labourer	Ever Married	Less than or equal to 5 members	Skin lesion	More than 5 km	Public health system	No	more than 3 months	Less than 1 month	30-60	More than 2
Daily wage labourer	mb	Grade0	Control	less than or equal to 3 providers	Male	Ever Drunk	Never smoked	More than 7000	School level	Daily wage labourer	Never married	more than 5 members	Skin lesion	Less than 5 km	Public health system	No	more than 3 months	Less than 1 month	Less than 30	More than 2
Agriculture	pb	Grade0	Control	More than 3providers	Male	Never drunk	Ever smoked	Less than 7000	School level	Daily wage labourer	Ever Married	more than 5 members	Skin lesion	Less than 5 km	Allopathy Private	No	Less than or equal to 3 months	More than 1 month	More than 60	More than 2
Private job	mb	Grade2	Case	less than or equal to 3 providers	Male	Ever Drunk	Never smoked	More than 7000	illiterate	Employed	Ever Married	more than 5 members	Sensory	More than 5 km	Unqualified	Yes	Less than or equal to 3 months	Less than 1 month	30-60	More than 2
Self-employed	mb	Grade0	Control	less than or equal to 3 providers	Male	Never drunk	Ever smoked	More than 7000	Graduate or above	Employed	Never married	Less than or equal to 5 members	Skin lesion	Less than 5 km	Allopathy Private	Yes	Less than or equal to 3 months	More than 1 month	Less than 30	More than 2
Housewife	mb	Grade1	Case	less than or equal to 3 providers	Female	Never drunk	Never smoked	Less than 7000	illiterate	Unemployed	Ever Married	more than 5 members	Muscle	Less than 5 km	Allopathy Private	No	Less than or equal to 3 months	Less than 1 month	30-60	More than 2
Daily wage labourer	mb	Grade0	Control	less than or equal to 3 providers	Female	Never drunk	Never smoked	Less than 7000	School level	Daily wage labourer	Ever Married	Less than or equal to 5 members	Skin lesion	Less than 5 km	Public health system	Yes	Less than or equal to 3 months	Less than 1 month	30-60	More than 2
Daily wage labourer	mb	Grade1	Case	More than 3providers	Female	Never drunk	Never smoked	Less than 7000	illiterate	Daily wage labourer	Ever Married	Less than or equal to 5 members	Skin lesion	Less than 5 km	Allopathy Private	No	more than 3 months	Less than 1 month	30-60	More than 2
Others, specify	mb	Grade0	Control	less than or equal to 3 providers	Female	Never drunk	Never smoked	Less than 7000	illiterate	Unemployed	Ever Married	more than 5 members	Skin lesion	Less than 5 km	Public health system	Yes	more than 3 months	Less than 1 month	30-60	More than 2
Daily wage labourer	mb	Grade0	Control	less than or equal to 3 providers	Male	Never drunk	Never smoked	More than 7000	illiterate	Daily wage labourer	Ever Married	more than 5 members	Skin lesion	Less than 5 km	Public health system	Yes	more than 3 months	More than 1 month	30-60	More than 2
Housewife	pb	Grade0	Control	less than or equal to 3 providers	Female	Never drunk	Never smoked	Less than 7000	illiterate	Unemployed	Ever Married	Less than or equal to 5 members	Skin lesion	Less than 5 km	Public health system	No	Less than or equal to 3 months	Less than 1 month	30-60	More than 2
Others, specify	mb	Grade2	Case	less than or equal to 3 providers	Female	Ever Drunk	Never smoked	Less than 7000	illiterate	Unemployed	Ever Married	Less than or equal to 5 members	Skin lesion	Less than 5 km	Public health system	No	more than 3 months	More than 1 month	30-60	More than 2
Private job	mb	Grade2	Case	More than 3providers	Male	Never drunk	Ever smoked	More than 7000	Graduate or above	Employed	Ever Married	Less than or equal to 5 members	Skin lesion	Less than 5 km	Allopathy Private	Yes	more than 3 months	More than 1 month	Less than 30	More than 2
Private job	mb	Grade2	Case	less than or equal to 3 providers	Male	Ever Drunk	Ever smoked	Less than 7000	School level	Employed	Never married	Less than or equal to 5 members	Skin lesion	Less than 5 km	Allopathy Private	No	more than 3 months	More than 1 month	30-60	More than 2
Daily wage labourer	pb	Grade0	Control	less than or equal to 3 providers	Male	Ever Drunk	Ever smoked	Less than 7000	illiterate	Daily wage labourer	Ever Married	more than 5 members	Skin lesion	More than 5 km	Public health system	No	Less than or equal to 3 months	Less than 1 month	30-60	More than 2
Private job	mb	Grade2	Case	More than 3providers	Male	Ever Drunk	Ever smoked	Less than 7000	Graduate or above	Employed	Never married	Less than or equal to 5 members	Sensory	Less than 5 km	Allopathy Private	No	more than 3 months	More than 1 month	Less than 30	More than 2
Agriculture	mb	Grade2	Case	less than or equal to 3 providers	Male	Ever Drunk	Never smoked	Less than 7000	School level	Daily wage labourer	Ever Married	more than 5 members	Skin lesion	Less than 5 km	Public health system	No	Less than or equal to 3 months	Less than 1 month	30-60	More than 2
Others, specify	mb	Grade1	Case	less than or equal to 3 providers	Male	Never drunk	Ever smoked	More than 7000	illiterate	Unemployed	Ever Married	Less than or equal to 5 members	Sensory	More than 5 km	Unqualified	No	Less than or equal to 3 months	More than 1 month	More than 60	More than 2
Others, specify	mb	Grade1	Case	less than or equal to 3 providers	Female	Never drunk	Ever smoked	More than 7000	illiterate	Unemployed	Ever Married	Less than or equal to 5 members	Skin lesion	Less than 5 km	Public health system	No	more than 3 months	Less than 1 month	30-60	More than 2
Daily wage labourer	mb	Grade0	Control	less than or equal to 3 providers	Male	Ever Drunk	Never smoked	Less than 7000	School level	Daily wage labourer	Never married	more than 5 members	Skin lesion	Less than 5 km	Allopathy Private	No	more than 3 months	More than 1 month	Less than 30	More than 2
Housewife	mb	Grade2	Case	less than or equal to 3 providers	Female	Never drunk	Never smoked	More than 7000	School level	Unemployed	Ever Married	Less than or equal to 5 members	Skin lesion	Less than 5 km	AYUSH Private	No	Less than or equal to 3 months	More than 1 month	Less than 30	More than 2
Agriculture	mb	Grade2	Case	More than 3providers	Male	Ever Drunk	Ever smoked	Less than 7000	illiterate	Daily wage labourer	Ever Married	Less than or equal to 5 members	Skin lesion	Less than 5 km	Allopathy Private	No	Less than or equal to 3 months	More than 1 month	30-60	More than 2
Housewife	mb	Grade1	Case	less than or equal to 3 providers	Female	Never drunk	Never smoked	Less than 7000	School level	Unemployed	Ever Married	Less than or equal to 5 members	Skin lesion	Less than 5 km	AYUSH Private	No	more than 3 months	More than 1 month	30-60	More than 2
Daily wage labourer	mb	Grade1	Case	less than or equal to 3 providers	Male	Ever Drunk	Never smoked	Less than 7000	School level	Daily wage labourer	Ever Married	more than 5 members	Skin lesion	More than 5 km	Allopathy Private	No	more than 3 months	More than 1 month	More than 60	More than 2
Daily wage labourer	mb	Grade1	Case	More than 3providers	Male	Ever Drunk	Never smoked	More than 7000	School level	Daily wage labourer	Ever Married	more than 5 members	Skin lesion	Less than 5 km	Allopathy Private	No	Less than or equal to 3 months	Less than 1 month	30-60	More than 2
Self-employed	mb	Grade0	Control	More than 3providers	Male	Ever Drunk	Ever smoked	More than 7000	School level	Employed	Ever Married	Less than or equal to 5 members	Skin lesion	More than 5 km	Allopathy Private	Yes	Less than or equal to 3 months	More than 1 month	Less than 30	More than 2
Private job	mb	Grade2	Case	less than or equal to 3 providers	Male	Ever Drunk	Never smoked	More than 7000	School level	Employed	Ever Married	more than 5 members	Sensory	Less than 5 km	Allopathy Private	No	Less than or equal to 3 months	Less than 1 month	Less than 30	More than 2
Agriculture	mb	Grade0	Control	less than or equal to 3 providers	Male	Ever Drunk	Ever smoked	Less than 7000	School level	Daily wage labourer	Ever Married	Less than or equal to 5 members	Skin lesion	Less than 5 km	Public health system	Yes	Less than or equal to 3 months	Less than 1 month	30-60	More than 2
Unemployed	pb	Grade1	Case	less than or equal to 3 providers	Male	Ever Drunk	Never smoked	More than 7000	School level	Unemployed	Ever Married	Less than or equal to 5 members	Skin lesion	Less than 5 km	Allopathy Private	Yes	Less than or equal to 3 months	More than 1 month	30-60	More than 2
Agriculture	mb	Grade0	Control	less than or equal to 3 providers	Female	Never drunk	Never smoked	Less than 7000	School level	Daily wage labourer	Ever Married	Less than or equal to 5 members	Skin lesion	Less than 5 km	Public health system	Yes	more than 3 months	Less than 1 month	Less than 30	More than 2
Agriculture	mb	Grade1	Case	less than or equal to 3 providers	Male	Ever Drunk	Never smoked	More than 7000	illiterate	Daily wage labourer	Ever Married	Less than or equal to 5 members	Skin lesion	More than 5 km	Public health system	No	more than 3 months	More than 1 month	30-60	More than 2
Agriculture	mb	Grade1	Case	less than or equal to 3 providers	Female	Never drunk	Never smoked	Less than 7000	illiterate	Daily wage labourer	Ever Married	Less than or equal to 5 members	Skin lesion	Less than 5 km	Public health system	No	more than 3 months	Less than 1 month	Less than 30	More than 2
Agriculture	mb	Grade2	Case	More than 3providers	Male	Ever Drunk	Never smoked	More than 7000	School level	Daily wage labourer	Never married	more than 5 members	Sensory	Less than 5 km	Allopathy Private	Yes	Less than or equal to 3 months	More than 1 month	Less than 30	More than 2
Agriculture	mb	Grade2	Case	less than or equal to 3 providers	Male	Ever Drunk	Ever smoked	More than 7000	illiterate	Daily wage labourer	Never married	more than 5 members	Skin lesion	More than 5 km	Public health system	No	more than 3 months	More than 1 month	30-60	More than 2
Unemployed	mb	Grade0	Control	less than or equal to 3 providers	Male	Ever Drunk	Ever smoked	More than 7000	School level	Unemployed	Ever Married	more than 5 members	Skin lesion	More than 5 km	Unqualified	No	Less than or equal to 3 months	More than 1 month	30-60	More than 2
Daily wage labourer	mb	Grade1	Case	More than 3providers	Female	Never drunk	Ever smoked	More than 7000	illiterate	Daily wage labourer	Ever Married	more than 5 members	Sensory	Less than 5 km	Unqualified	No	more than 3 months	More than 1 month	Less than 30	More than 2
Private job	mb	Grade0	Control	less than or equal to 3 providers	Male	Ever Drunk	Never smoked	More than 7000	School level	Employed	Ever Married	Less than or equal to 5 members	Skin lesion	Less than 5 km	Public health system	No	more than 3 months	Less than 1 month	Less than 30	More than 2
Others, specify	mb	Grade1	Case	less than or equal to 3 providers	Male	Ever Drunk	Never smoked	More than 7000	illiterate	Unemployed	Ever Married	Less than or equal to 5 members	Skin lesion	Less than 5 km	Public health system	No	more than 3 months	Less than 1 month	30-60	More than 2
Private job	mb	Grade1	Case	More than 3providers	Male	Ever Drunk	Never smoked	More than 7000	illiterate	Employed	Ever Married	Less than or equal to 5 members	Sensory	Less than 5 km	Allopathy Private	No	Less than or equal to 3 months	More than 1 month	Less than 30	More than 2
Agriculture	mb	Grade2	Case	less than or equal to 3 providers	Female	Never drunk	Never smoked	Less than 7000	illiterate	Daily wage labourer	Ever Married	Less than or equal to 5 members	Sensory	Less than 5 km	AYUSH Private	No	Less than or equal to 3 months	More than 1 month	30-60	More than 2
Daily wage labourer	mb	Grade1	Case	More than 3providers	Female	Never drunk	Never smoked	More than 7000	illiterate	Daily wage labourer	Ever Married	Less than or equal to 5 members	Skin lesion	Less than 5 km	AYUSH Private	No	more than 3 months	More than 1 month	Less than 30	More than 2
Private job	mb	Grade1	Case	less than or equal to 3 providers	Male	Never drunk	Never smoked	Less than 7000	School level	Employed	Ever Married	Less than or equal to 5 members	Skin lesion	Less than 5 km	Public health system	No	Less than or equal to 3 months	More than 1 month	Less than 30	More than 2
Self-employed	mb	Grade0	Control	less than or equal to 3 providers	Male	Never drunk	Never smoked	More than 7000	School level	Employed	Ever Married	Less than or equal to 5 members	Skin lesion	Less than 5 km	Public health system	Yes	Less than or equal to 3 months	More than 1 month	30-60	More than 2
Daily wage labourer	mb	Grade2	Case	less than or equal to 3 providers	Male	Never drunk	Never smoked	More than 7000	illiterate	Daily wage labourer	Ever Married	Less than or equal to 5 members	Skin lesion	Less than 5 km	Public health system	No	more than 3 months	Less than 1 month	30-60	More than 2
Private job	mb	Grade0	Control	More than 3providers	Male	Ever Drunk	Ever smoked	Less than 7000	School level	Employed	Ever Married	Less than or equal to 5 members	Skin lesion	Less than 5 km	Allopathy Private	Yes	more than 3 months	More than 1 month	30-60	More than 2
Daily wage labourer	mb	Grade1	Case	less than or equal to 3 providers	Male	Ever Drunk	Ever smoked	Less than 7000	illiterate	Daily wage labourer	Ever Married	more than 5 members	Skin lesion	More than 5 km	Unqualified	No	more than 3 months	More than 1 month	More than 60	More than 2
Private job	mb	Grade0	Control	less than or equal to 3 providers	Male	Ever Drunk	Ever smoked	More than 7000	Graduate or above	Employed	Ever Married	Less than or equal to 5 members	Skin lesion	Less than 5 km	Allopathy Private	Yes	more than 3 months	More than 1 month	Less than 30	More than 2
Daily wage labourer	mb	Grade2	Case	less than or equal to 3 providers	Male	Ever Drunk	Ever smoked	Less than 7000	illiterate	Daily wage labourer	Ever Married	more than 5 members	Skin lesion	More than 5 km	Allopathy Private	No	more than 3 months	More than 1 month	30-60	More than 2
Self-employed	mb	Grade1	Case	less than or equal to 3 providers	Male	Never drunk	Ever smoked	More than 7000	School level	Employed	Ever Married	Less than or equal to 5 members	Sensory	Less than 5 km	Unqualified	No	Less than or equal to 3 months	More than 1 month	30-60	More than 2
Daily wage labourer	mb	Grade2	Case	less than or equal to 3 providers	Female	Never drunk	Ever smoked	Less than 7000	illiterate	Daily wage labourer	Ever Married	Less than or equal to 5 members	Skin lesion	More than 5 km	Unqualified	No	more than 3 months	Less than 1 month	30-60	More than 2
Daily wage labourer	pb	Grade0	Control	less than or equal to 3 providers	Male	Never drunk	Never smoked	Less than 7000	School level	Daily wage labourer	Never married	more than 5 members	Skin lesion	Less than 5 km	AYUSH Private	No	Less than or equal to 3 months	More than 1 month	Less than 30	More than 2
Agriculture	mb	Grade1	Case	More than 3providers	Male	Never drunk	Never smoked	Less than 7000	School level	Daily wage labourer	Ever Married	Less than or equal to 5 members	Sensory	More than 5 km	Allopathy Private	Yes	Less than or equal to 3 months	Less than 1 month	30-60	More than 2
Agriculture	mb	Grade2	Case	More than 3providers	Male	Ever Drunk	Ever smoked	More than 7000	illiterate	Daily wage labourer	Never married	Less than or equal to 5 members	Skin lesion	More than 5 km	Unqualified	Yes	more than 3 months	More than 1 month	30-60	More than 2
Private job	mb	Grade2	Case	less than or equal to 3 providers	Male	Ever Drunk	Ever smoked	More than 7000	School level	Employed	Ever Married	Less than or equal to 5 members	Sensory	Less than 5 km	Allopathy Private	No	more than 3 months	More than 1 month	30-60	More than 2
Daily wage labourer	mb	Grade2	Case	less than or equal to 3 providers	Male	Ever Drunk	Ever smoked	Less than 7000	School level	Daily wage labourer	Ever Married	more than 5 members	Muscle	Less than 5 km	Allopathy Private	No	more than 3 months	More than 1 month	Less than 30	More than 2
Private job	mb	Grade0	Control	less than or equal to 3 providers	Male	Ever Drunk	Ever smoked	More than 7000	School level	Employed	Ever Married	Less than or equal to 5 members	Skin lesion	Less than 5 km	Allopathy Private	No	more than 3 months	More than 1 month	Less than 30	More than 2
Daily wage labourer	pb	Grade0	Control	More than 3providers	Male	Never drunk	Ever smoked	Less than 7000	School level	Daily wage labourer	Ever Married	Less than or equal to 5 members	Skin lesion	Less than 5 km	Public health system	No	more than 3 months	Less than 1 month	30-60	More than 2
Daily wage labourer	mb	Grade2	Case	More than 3providers	Male	Never drunk	Never smoked	Less than 7000	illiterate	Daily wage labourer	Ever Married	Less than or equal to 5 members	Skin lesion	More than 5 km	Allopathy Private	No	more than 3 months	More than 1 month	30-60	More than 2
Private job	mb	Grade0	Control	less than or equal to 3 providers	Male	Ever Drunk	Never smoked	More than 7000	Graduate or above	Employed	Ever Married	Less than or equal to 5 members	Skin lesion	Less than 5 km	Public health system	Yes	more than 3 months	Less than 1 month	Less than 30	More than 2
Daily wage labourer	mb	Grade2	Case	less than or equal to 3 providers	Male	Ever Drunk	Ever smoked	More than 7000	School level	Daily wage labourer	Ever Married	Less than or equal to 5 members	Skin lesion	More than 5 km	Allopathy Private	No	Less than or equal to 3 months	More than 1 month	30-60	More than 2
Others, specify	mb	Grade0	Control	less than or equal to 3 providers	Male	Ever Drunk	Ever smoked	More than 7000	School level	Unemployed	Ever Married	Less than or equal to 5 members	Skin lesion	Less than 5 km	Public health system	Yes	more than 3 months	Less than 1 month	30-60	More than 2
Others, specify	mb	Grade1	Case	less than or equal to 3 providers	Male	Ever Drunk	Never smoked	More than 7000	School level	Unemployed	Ever Married	Less than or equal to 5 members	Skin lesion	Less than 5 km	Allopathy Private	No	more than 3 months	More than 1 month	Less than 30	More than 2
Housewife	pb	Grade0	Control	More than 3providers	Female	Never drunk	Never smoked	Less than 7000	School level	Unemployed	Ever Married	more than 5 members	Skin lesion	Less than 5 km	Public health system	No	Less than or equal to 3 months	More than 1 month	Less than 30	More than 2
Agriculture	pb	Grade0	Control	less than or equal to 3 providers	Male	Ever Drunk	Ever smoked	Less than 7000	illiterate	Daily wage labourer	Ever Married	more than 5 members	Skin lesion	Less than 5 km	Unqualified	No	Less than or equal to 3 months	Less than 1 month	30-60	More than 2
Daily wage labourer	pb	Grade0	Control	less than or equal to 3 providers	Male	Ever Drunk	Never smoked	More than 7000	illiterate	Daily wage labourer	Ever Married	more than 5 members	Skin lesion	More than 5 km	Allopathy Private	No	Less than or equal to 3 months	More than 1 month	30-60	More than 2
Government Job	mb	Grade2	Case	More than 3providers	Male	Never drunk	Never smoked	More than 7000	School level	Employed	Never married	Less than or equal to 5 members	Skin lesion	Less than 5 km	Public health system	No	more than 3 months	Less than 1 month	Less than 30	More than 2
Self-employed	mb	Grade1	Case	less than or equal to 3 providers	Male	Never drunk	Ever smoked	Less than 7000	School level	Employed	Ever Married	more than 5 members	Skin lesion	Less than 5 km	Public health system	No	more than 3 months	More than 1 month	30-60	More than 2
Private job	mb	Grade1	Case	More than 3providers	Male	Never drunk	Never smoked	More than 7000	illiterate	Employed	Never married	Less than or equal to 5 members	Skin lesion	More than 5 km	Public health system	No	Less than or equal to 3 months	More than 1 month	Less than 30	More than 2
Daily wage labourer	pb	Grade0	Control	less than or equal to 3 providers	Male	Ever Drunk	Never smoked	Less than 7000	School level	Daily wage labourer	Ever Married	Less than or equal to 5 members	Skin lesion	More than 5 km	Public health system	Yes	Less than or equal to 3 months	Less than 1 month	Less than 30	More than 2
Daily wage labourer	mb	Grade2	Case	less than or equal to 3 providers	Female	Never drunk	Never smoked	Less than 7000	illiterate	Daily wage labourer	Ever Married	Less than or equal to 5 members	Skin lesion	More than 5 km	Public health system	No	more than 3 months	More than 1 month	30-60	More than 2
Agriculture	mb	Grade0	Control	More than 3providers	Male	Ever Drunk	Ever smoked	Less than 7000	School level	Daily wage labourer	Ever Married	more than 5 members	Skin lesion	Less than 5 km	Allopathy Private	No	Less than or equal to 3 months	More than 1 month	Less than 30	More than 2
Others, specify	mb	Grade1	Case	More than 3providers	Male	Never drunk	Ever smoked	More than 7000	illiterate	Unemployed	Ever Married	Less than or equal to 5 members	Skin lesion	Less than 5 km	Allopathy Private	No	more than 3 months	More than 1 month	30-60	More than 2
Self-employed	mb	Grade0	Control	less than or equal to 3 providers	Male	Never drunk	Ever smoked	Less than 7000	illiterate	Employed	Never married	Less than or equal to 5 members	Skin lesion	Less than 5 km	Public health system	No	Less than or equal to 3 months	Less than 1 month	Less than 30	More than 2
Unemployed	mb	Grade2	Case	less than or equal to 3 providers	Male	Ever Drunk	Ever smoked	More than 7000	School level	Unemployed	Ever Married	Less than or equal to 5 members	Skin lesion	Less than 5 km	Allopathy Private	Yes	more than 3 months	More than 1 month	30-60	More than 2
Private job	mb	Grade1	Case	less than or equal to 3 providers	Male	Ever Drunk	Ever smoked	More than 7000	School level	Employed	Ever Married	Less than or equal to 5 members	Skin lesion	More than 5 km	Allopathy Private	No	Less than or equal to 3 months	More than 1 month	30-60	More than 2
Agriculture	mb	Grade2	Case	less than or equal to 3 providers	Female	Never drunk	Never smoked	Less than 7000	illiterate	Daily wage labourer	Ever Married	Less than or equal to 5 members	Skin lesion	More than 5 km	AYUSH Private	No	more than 3 months	More than 1 month	30-60	More than 2
Daily wage labourer	mb	Grade1	Case	less than or equal to 3 providers	Male	Ever Drunk	Ever smoked	Less than 7000	illiterate	Daily wage labourer	Ever Married	Less than or equal to 5 members	Skin lesion	More than 5 km	AYUSH Private	No	more than 3 months	More than 1 month	30-60	More than 2
Housewife	mb	Grade2	Case	less than or equal to 3 providers	Female	Never drunk	Never smoked	Less than 7000	illiterate	Unemployed	Ever Married	more than 5 members	Skin lesion	Less than 5 km	Unqualified	No	Less than or equal to 3 months	More than 1 month	30-60	More than 2
Others, specify	pb	Grade0	Control	More than 3providers	Male	Ever Drunk	Never smoked	Less than 7000	illiterate	Unemployed	Ever Married	Less than or equal to 5 members	Skin lesion	Less than 5 km	Public health system	No	more than 3 months	More than 1 month	More than 60	More than 2
Government Job	mb	Grade1	Case	More than 3providers	Male	Ever Drunk	Never smoked	More than 7000	School level	Employed	Ever Married	Less than or equal to 5 members	Skin lesion	Less than 5 km	Allopathy Private	No	more than 3 months	More than 1 month	30-60	More than 2
Agriculture	mb	Grade0	Control	More than 3providers	Male	Never drunk	Never smoked	More than 7000	Graduate or above	Daily wage labourer	Never married	Less than or equal to 5 members	Skin lesion	Less than 5 km	Allopathy Private	Yes	Less than or equal to 3 months	More than 1 month	Less than 30	More than 2
Unemployed	mb	Grade1	Case	less than or equal to 3 providers	Male	Ever Drunk	Never smoked	More than 7000	illiterate	Unemployed	Ever Married	more than 5 members	Skin lesion	Less than 5 km	Unqualified	Yes	more than 3 months	More than 1 month	More than 60	More than 2
Unemployed	mb	Grade2	Case	less than or equal to 3 providers	Female	Ever Drunk	Ever smoked	Less than 7000	illiterate	Unemployed	Ever Married	Less than or equal to 5 members	Skin lesion	Less than 5 km	Public health system	No	more than 3 months	Less than 1 month	More than 60	More than 2
Student	pb	Grade0	Control	less than or equal to 3 providers	Female	Never drunk	Never smoked	Less than 7000	Graduate or above	Unemployed	Never married	more than 5 members	Sensory	Less than 5 km	Public health system	No	Less than or equal to 3 months	Less than 1 month	Less than 30	More than 2
Unemployed	mb	Grade1	Case	less than or equal to 3 providers	Male	Never drunk	Ever smoked	More than 7000	Graduate or above	Unemployed	Never married	Less than or equal to 5 members	Skin lesion	Less than 5 km	Allopathy Private	Yes	more than 3 months	More than 1 month	Less than 30	More than 2
Daily wage labourer	mb	Grade0	Control	less than or equal to 3 providers	Male	Never drunk	Never smoked	More than 7000	School level	Daily wage labourer	Ever Married	more than 5 members	Sensory	More than 5 km	Allopathy Private	No	Less than or equal to 3 months	More than 1 month	Less than 30	More than 2
Private job	mb	Grade0	Control	More than 3providers	Female	Never drunk	Never smoked	More than 7000	Graduate or above	Employed	Never married	Less than or equal to 5 members	Sensory	Less than 5 km	Allopathy Private	No	Less than or equal to 3 months	Less than 1 month	Less than 30	More than 2
Private job	mb	Grade2	Case	less than or equal to 3 providers	Male	Never drunk	Ever smoked	Less than 7000	School level	Employed	Never married	Less than or equal to 5 members	Skin lesion	Less than 5 km	Public health system	No	Less than or equal to 3 months	More than 1 month	Less than 30	More than 2
Daily wage labourer	mb	Grade0	Control	More than 3providers	Male	Ever Drunk	Never smoked	Less than 7000	illiterate	Daily wage labourer	Ever Married	more than 5 members	Skin lesion	More than 5 km	AYUSH Private	No	more than 3 months	More than 1 month	30-60	More than 2
Private job	pb	Grade0	Control	less than or equal to 3 providers	Male	Ever Drunk	Never smoked	More than 7000	School level	Employed	Ever Married	Less than or equal to 5 members	Skin lesion	More than 5 km	Allopathy Private	Yes	Less than or equal to 3 months	Less than 1 month	Less than 30	More than 2
Student	pb	Grade1	Case	less than or equal to 3 providers	Male	Never drunk	Never smoked	More than 7000	School level	Unemployed	Ever Married	more than 5 members	Sensory	More than 5 km	Unqualified	Yes	Less than or equal to 3 months	More than 1 month	Less than 30	More than 2
Daily wage labourer	mb	Grade1	Case	More than 3providers	Male	Ever Drunk	Ever smoked	Less than 7000	School level	Daily wage labourer	Ever Married	Less than or equal to 5 members	Skin lesion	Less than 5 km	Allopathy Private	Yes	Less than or equal to 3 months	More than 1 month	30-60	More than 2
Agriculture	mb	Grade0	Control	More than 3providers	Male	Ever Drunk	Never smoked	More than 7000	School level	Daily wage labourer	Ever Married	Less than or equal to 5 members	Skin lesion	More than 5 km	Allopathy Private	No	Less than or equal to 3 months	More than 1 month	Less than 30	More than 2
Agriculture	mb	Grade0	Control	less than or equal to 3 providers	Male	Ever Drunk	Never smoked	More than 7000	illiterate	Daily wage labourer	Ever Married	Less than or equal to 5 members	Skin lesion	Less than 5 km	Public health system	No	more than 3 months	More than 1 month	30-60	More than 2
Daily wage labourer	mb	Grade0	Control	less than or equal to 3 providers	Male	Ever Drunk	Never smoked	Less than 7000	illiterate	Daily wage labourer	Ever Married	Less than or equal to 5 members	Skin lesion	Less than 5 km	Public health system	No	more than 3 months	Less than 1 month	30-60	More than 2
Student	mb	Grade2	Case	less than or equal to 3 providers	Male	Never drunk	Never smoked	More than 7000	School level	Unemployed	Never married	Less than or equal to 5 members	Skin lesion	More than 5 km	AYUSH Private	No	more than 3 months	More than 1 month	Less than 30	More than 2
Government Job	mb	Grade0	Control	less than or equal to 3 providers	Male	Ever Drunk	Ever smoked	More than 7000	Graduate or above	Employed	Ever Married	Less than or equal to 5 members	Sensory	More than 5 km	AYUSH Private	Yes	more than 3 months	More than 1 month	30-60	More than 2
Student	mb	Grade1	Case	less than or equal to 3 providers	Female	Never drunk	Never smoked	More than 7000	School level	Unemployed	Never married	more than 5 members	Skin lesion	Less than 5 km	Public health system	No	more than 3 months	Less than 1 month	Less than 30	More than 2
Private job	pb	Grade0	Control	less than or equal to 3 providers	Male	Never drunk	Never smoked	More than 7000	School level	Employed	Ever Married	more than 5 members	Skin lesion	Less than 5 km	Allopathy Private	No	Less than or equal to 3 months	More than 1 month	Less than 30	More than 2
Daily wage labourer	mb	Grade2	Case	less than or equal to 3 providers	Male	Ever Drunk	Ever smoked	Less than 7000	illiterate	Daily wage labourer	Ever Married	Less than or equal to 5 members	Sensory	More than 5 km	Allopathy Private	No	Less than or equal to 3 months	More than 1 month	30-60	More than 2
Daily wage labourer	mb	Grade2	Case	More than 3providers	Male	Never drunk	Ever smoked	More than 7000	School level	Daily wage labourer	Ever Married	Less than or equal to 5 members	Skin lesion	Less than 5 km	Allopathy Private	Yes	more than 3 months	More than 1 month	30-60	More than 2
Private job	mb	Grade2	Case	less than or equal to 3 providers	Male	Ever Drunk	Never smoked	More than 7000	School level	Employed	Ever Married	Less than or equal to 5 members	Skin lesion	Less than 5 km	Public health system	Yes	Less than or equal to 3 months	More than 1 month	30-60	More than 2
Unemployed	mb	Grade1	Case	less than or equal to 3 providers	Male	Ever Drunk	Ever smoked	More than 7000	illiterate	Unemployed	Ever Married	Less than or equal to 5 members	Skin lesion	More than 5 km	Public health system	Yes	more than 3 months	Less than 1 month	More than 60	More than 2
Daily wage labourer	mb	Grade2	Case	More than 3providers	Male	Ever Drunk	Ever smoked	More than 7000	School level	Daily wage labourer	Ever Married	more than 5 members	Sensory	More than 5 km	Allopathy Private	No	Less than or equal to 3 months	More than 1 month	30-60	More than 2
Daily wage labourer	pb	Grade0	Control	less than or equal to 3 providers	Male	Never drunk	Ever smoked	Less than 7000	School level	Daily wage labourer	Never married	Less than or equal to 5 members	Skin lesion	More than 5 km	Public health system	No	more than 3 months	Less than 1 month	Less than 30	More than 2
Agriculture	pb	Grade0	Control	less than or equal to 3 providers	Female	Never drunk	Never smoked	Less than 7000	School level	Daily wage labourer	Ever Married	Less than or equal to 5 members	Skin lesion	Less than 5 km	Public health system	Yes	Less than or equal to 3 months	More than 1 month	30-60	More than 2
Daily wage labourer	mb	Grade1	Case	less than or equal to 3 providers	Male	Ever Drunk	Ever smoked	Less than 7000	School level	Daily wage labourer	Never married	Less than or equal to 5 members	Skin lesion	Less than 5 km	Allopathy Private	No	more than 3 months	More than 1 month	Less than 30	More than 2
Agriculture	pb	Grade1	Case	More than 3providers	Male	Ever Drunk	Never smoked	Less than 7000	School level	Daily wage labourer	Ever Married	Less than or equal to 5 members	Skin lesion	Less than 5 km	Allopathy Private	Yes	Less than or equal to 3 months	More than 1 month	30-60	More than 2
Private job	mb	Grade2	Case	less than or equal to 3 providers	Male	Ever Drunk	Never smoked	Less than 7000	illiterate	Employed	Never married	more than 5 members	Sensory	Less than 5 km	Unqualified	No	Less than or equal to 3 months	More than 1 month	Less than 30	More than 2
Daily wage labourer	mb	Grade0	Control	More than 3providers	Male	Never drunk	Ever smoked	More than 7000	School level	Daily wage labourer	Ever Married	more than 5 members	Sensory	Less than 5 km	Allopathy Private	Yes	more than 3 months	More than 1 month	30-60	More than 2
Self-employed	mb	Grade0	Control	less than or equal to 3 providers	Male	Ever Drunk	Never smoked	More than 7000	School level	Employed	Ever Married	Less than or equal to 5 members	Sensory	More than 5 km	Public health system	No	more than 3 months	Less than 1 month	30-60	More than 2
Others, specify	mb	Grade1	Case	less than or equal to 3 providers	Female	Never drunk	Never smoked	More than 7000	illiterate	Unemployed	Never married	more than 5 members	Skin lesion	More than 5 km	Public health system	No	Less than or equal to 3 months	Less than 1 month	Less than 30	More than 2
Daily wage labourer	pb	Grade0	Control	less than or equal to 3 providers	Male	Ever Drunk	Never smoked	More than 7000	School level	Daily wage labourer	Never married	more than 5 members	Skin lesion	Less than 5 km	Unqualified	No	more than 3 months	More than 1 month	Less than 30	More than 2
Agriculture	mb	Grade2	Case	More than 3providers	Female	Never drunk	Never smoked	Less than 7000	illiterate	Daily wage labourer	Ever Married	more than 5 members	Skin lesion	Less than 5 km	Public health system	Yes	more than 3 months	Less than 1 month	30-60	More than 2
Agriculture	mb	Grade2	Case	More than 3providers	Female	Never drunk	Never smoked	More than 7000	School level	Daily wage labourer	Never married	more than 5 members	Sensory	Less than 5 km	Unqualified	Yes	Less than or equal to 3 months	More than 1 month	Less than 30	More than 2
Daily wage labourer	mb	Grade1	Case	More than 3providers	Female	Never drunk	Never smoked	More than 7000	School level	Daily wage labourer	Ever Married	Less than or equal to 5 members	Skin lesion	More than 5 km	Public health system	No	more than 3 months	More than 1 month	30-60	More than 2
Daily wage labourer	mb	Grade0	Control	less than or equal to 3 providers	Female	Never drunk	Ever smoked	Less than 7000	illiterate	Daily wage labourer	Ever Married	Less than or equal to 5 members	Skin lesion	More than 5 km	Public health system	No	more than 3 months	Less than 1 month	Less than 30	More than 2
Daily wage labourer	mb	Grade1	Case	less than or equal to 3 providers	Male	Ever Drunk	Ever smoked	Less than 7000	School level	Daily wage labourer	Ever Married	Less than or equal to 5 members	Skin lesion	Less than 5 km	Public health system	No	more than 3 months	More than 1 month	More than 60	More than 2
Daily wage labourer	mb	Grade2	Case	less than or equal to 3 providers	Female	Never drunk	Never smoked	Less than 7000	School level	Daily wage labourer	Ever Married	Less than or equal to 5 members	Sensory	Less than 5 km	Unqualified	No	more than 3 months	Less than 1 month	30-60	More than 2
Student	mb	Grade2	Case	More than 3providers	Male	Never drunk	Never smoked	More than 7000	School level	Unemployed	Never married	Less than or equal to 5 members	Sensory	More than 5 km	AYUSH Private	No	Less than or equal to 3 months	More than 1 month	Less than 30	More than 2
Others, specify	mb	Grade2	Case	less than or equal to 3 providers	Male	Ever Drunk	Ever smoked	Less than 7000	School level	Unemployed	Ever Married	Less than or equal to 5 members	Sensory	Less than 5 km	Public health system	No	more than 3 months	More than 1 month	More than 60	More than 2
Private job	mb	Grade0	Control	More than 3providers	Male	Never drunk	Never smoked	More than 7000	Graduate or above	Employed	Never married	Less than or equal to 5 members	Skin lesion	More than 5 km	Public health system	No	Less than or equal to 3 months	More than 1 month	Less than 30	More than 2
Housewife	mb	Grade1	Case	More than 3providers	Female	Never drunk	Ever smoked	More than 7000	School level	Unemployed	Ever Married	Less than or equal to 5 members	Skin lesion	Less than 5 km	Allopathy Private	No	more than 3 months	More than 1 month	Less than 30	More than 2
Daily wage labourer	mb	Grade1	Case	less than or equal to 3 providers	Male	Ever Drunk	Ever smoked	Less than 7000	illiterate	Daily wage labourer	Ever Married	more than 5 members	Skin lesion	More than 5 km	Public health system	No	Less than or equal to 3 months	Less than 1 month	30-60	More than 2
Unemployed	mb	Grade2	Case	More than 3providers	Male	Ever Drunk	Never smoked	More than 7000	illiterate	Unemployed	Ever Married	more than 5 members	Skin lesion	More than 5 km	Allopathy Private	No	more than 3 months	More than 1 month	30-60	More than 2
Others, specify	mb	Grade0	Control	More than 3providers	Male	Ever Drunk	Never smoked	Less than 7000	Graduate or above	Unemployed	Ever Married	Less than or equal to 5 members	Skin lesion	Less than 5 km	Unqualified	No	more than 3 months	More than 1 month	Less than 30	More than 2
Daily wage labourer	mb	Grade1	Case	less than or equal to 3 providers	Male	Ever Drunk	Ever smoked	More than 7000	illiterate	Daily wage labourer	Ever Married	Less than or equal to 5 members	Skin lesion	Less than 5 km	Allopathy Private	Yes	more than 3 months	More than 1 month	30-60	More than 2
Housewife	pb	Grade0	Control	less than or equal to 3 providers	Female	Ever Drunk	Never smoked	Less than 7000	illiterate	Unemployed	Ever Married	Less than or equal to 5 members	Skin lesion	Less than 5 km	Public health system	No	more than 3 months	Less than 1 month	30-60	More than 2
Government Job	mb	Grade2	Case	More than 3providers	Male	Ever Drunk	Ever smoked	More than 7000	School level	Employed	Never married	Less than or equal to 5 members	Sensory	Less than 5 km	Public health system	No	more than 3 months	More than 1 month	30-60	More than 2
Private job	pb	Grade0	Control	less than or equal to 3 providers	Female	Never drunk	Never smoked	More than 7000	School level	Employed	Ever Married	Less than or equal to 5 members	Skin lesion	Less than 5 km	Allopathy Private	Yes	Less than or equal to 3 months	More than 1 month	30-60	More than 2
Housewife	mb	Grade0	Control	less than or equal to 3 providers	Female	Never drunk	Ever smoked	Less than 7000	illiterate	Unemployed	Ever Married	Less than or equal to 5 members	Skin lesion	Less than 5 km	Unqualified	No	more than 3 months	More than 1 month	30-60	More than 2
Others, specify	mb	Grade2	Case	less than or equal to 3 providers	Female	Never drunk	Never smoked	Less than 7000	illiterate	Unemployed	Ever Married	Less than or equal to 5 members	Sensory	Less than 5 km	Allopathy Private	No	more than 3 months	More than 1 month	Less than 30	More than 2
Daily wage labourer	mb	Grade1	Case	less than or equal to 3 providers	Male	Ever Drunk	Ever smoked	More than 7000	School level	Daily wage labourer	Ever Married	Less than or equal to 5 members	Skin lesion	Less than 5 km	Public health system	Yes	Less than or equal to 3 months	More than 1 month	More than 60	More than 2
Daily wage labourer	mb	Grade0	Control	less than or equal to 3 providers	Female	Never drunk	Never smoked	Less than 7000	illiterate	Daily wage labourer	Ever Married	Less than or equal to 5 members	Skin lesion	Less than 5 km	Allopathy Private	Yes	Less than or equal to 3 months	Less than 1 month	30-60	More than 2
Daily wage labourer	mb	Grade0	Control	More than 3providers	Male	Ever Drunk	Never smoked	More than 7000	School level	Daily wage labourer	Never married	Less than or equal to 5 members	Skin lesion	Less than 5 km	Unqualified	No	more than 3 months	More than 1 month	Less than 30	More than 2
Agriculture	mb	Grade1	Case	less than or equal to 3 providers	Male	Ever Drunk	Ever smoked	Less than 7000	School level	Daily wage labourer	Ever Married	Less than or equal to 5 members	Skin lesion	Less than 5 km	Allopathy Private	No	Less than or equal to 3 months	Less than 1 month	30-60	More than 2
Daily wage labourer	pb	Grade0	Control	More than 3providers	Male	Ever Drunk	Never smoked	More than 7000	School level	Daily wage labourer	Ever Married	Less than or equal to 5 members	Skin lesion	Less than 5 km	Public health system	Yes	Less than or equal to 3 months	Less than 1 month	30-60	More than 2
Daily wage labourer	mb	Grade0	Control	More than 3providers	Male	Ever Drunk	Ever smoked	Less than 7000	School level	Daily wage labourer	Ever Married	Less than or equal to 5 members	Skin lesion	More than 5 km	Unqualified	No	Less than or equal to 3 months	More than 1 month	30-60	More than 2
Student	pb	Grade2	Case	less than or equal to 3 providers	Male	Never drunk	Ever smoked	Less than 7000	Graduate or above	Unemployed	Never married	Less than or equal to 5 members	Skin lesion	Less than 5 km	Public health system	No	more than 3 months	More than 1 month	Less than 30	More than 2
Agriculture	pb	Grade0	Control	less than or equal to 3 providers	Female	Never drunk	Never smoked	Less than 7000	illiterate	Daily wage labourer	Ever Married	more than 5 members	Skin lesion	More than 5 km	Public health system	No	more than 3 months	More than 1 month	More than 60	More than 2
Others, specify	mb	Grade0	Control	less than or equal to 3 providers	Male	Never drunk	Ever smoked	More than 7000	School level	Unemployed	Ever Married	Less than or equal to 5 members	Skin lesion	Less than 5 km	Allopathy Private	Yes	more than 3 months	More than 1 month	30-60	More than 2
Daily wage labourer	mb	Grade1	Case	less than or equal to 3 providers	Male	Ever Drunk	Never smoked	Less than 7000	School level	Daily wage labourer	Ever Married	more than 5 members	Skin lesion	More than 5 km	Allopathy Private	No	Less than or equal to 3 months	Less than 1 month	Less than 30	More than 2
Daily wage labourer	mb	Grade1	Case	less than or equal to 3 providers	Male	Ever Drunk	Ever smoked	Less than 7000	illiterate	Daily wage labourer	Ever Married	more than 5 members	Skin lesion	More than 5 km	Unqualified	No	more than 3 months	More than 1 month	More than 60	More than 2
Daily wage labourer	mb	Grade0	Control	less than or equal to 3 providers	Male	Ever Drunk	Ever smoked	More than 7000	illiterate	Daily wage labourer	Ever Married	more than 5 members	Skin lesion	Less than 5 km	Unqualified	No	more than 3 months	More than 1 month	30-60	More than 2
Agriculture	mb	Grade2	Case	less than or equal to 3 providers	Male	Ever Drunk	Ever smoked	Less than 7000	illiterate	Daily wage labourer	Ever Married	Less than or equal to 5 members	Skin lesion	Less than 5 km	Public health system	No	Less than or equal to 3 months	Less than 1 month	30-60	More than 2
Daily wage labourer	mb	Grade1	Case	More than 3providers	Male	Never drunk	Ever smoked	Less than 7000	illiterate	Daily wage labourer	Ever Married	more than 5 members	Skin lesion	More than 5 km	Unqualified	No	Less than or equal to 3 months	More than 1 month	30-60	More than 2
Private job	mb	Grade0	Control	less than or equal to 3 providers	Male	Never drunk	Never smoked	Less than 7000	illiterate	Employed	Ever Married	Less than or equal to 5 members	Skin lesion	Less than 5 km	Public health system	No	Less than or equal to 3 months	Less than 1 month	30-60	More than 2
Agriculture	mb	Grade0	Control	More than 3providers	Male	Never drunk	Ever smoked	Less than 7000	School level	Daily wage labourer	Ever Married	Less than or equal to 5 members	Skin lesion	Less than 5 km	Allopathy Private	No	Less than or equal to 3 months	More than 1 month	30-60	More than 2
Housewife	mb	Grade2	Case	More than 3providers	Female	Never drunk	Never smoked	More than 7000	Graduate or above	Unemployed	Ever Married	Less than or equal to 5 members	Skin lesion	More than 5 km	Allopathy Private	Yes	more than 3 months	More than 1 month	30-60	More than 2
Daily wage labourer	mb	Grade2	Case	less than or equal to 3 providers	Female	Never drunk	Ever smoked	More than 7000	illiterate	Daily wage labourer	Never married	Less than or equal to 5 members	Sensory	More than 5 km	Unqualified	No	more than 3 months	More than 1 month	30-60	More than 2
Daily wage labourer	mb	Grade1	Case	less than or equal to 3 providers	Male	Ever Drunk	Never smoked	Less than 7000	illiterate	Daily wage labourer	Never married	more than 5 members	Skin lesion	Less than 5 km	AYUSH Private	No	more than 3 months	More than 1 month	30-60	More than 2
Housewife	mb	Grade1	Case	More than 3providers	Female	Never drunk	Never smoked	More than 7000	illiterate	Unemployed	Ever Married	Less than or equal to 5 members	Skin lesion	Less than 5 km	Allopathy Private	Yes	more than 3 months	More than 1 month	30-60	More than 2
Private job	mb	Grade0	Control	More than 3providers	Male	Ever Drunk	Ever smoked	Less than 7000	School level	Employed	Ever Married	Less than or equal to 5 members	Skin lesion	More than 5 km	AYUSH Private	No	more than 3 months	More than 1 month	Less than 30	More than 2
Private job	mb	Grade0	Control	less than or equal to 3 providers	Male	Ever Drunk	Never smoked	More than 7000	School level	Employed	Ever Married	Less than or equal to 5 members	Skin lesion	Less than 5 km	Public health system	No	more than 3 months	Less than 1 month	Less than 30	More than 2
Daily wage labourer	mb	Grade0	Control	More than 3providers	Male	Never drunk	Ever smoked	Less than 7000	School level	Daily wage labourer	Ever Married	more than 5 members	Sensory	Less than 5 km	AYUSH Private	No	Less than or equal to 3 months	Less than 1 month	Less than 30	More than 2
Private job	mb	Grade1	Case	less than or equal to 3 providers	Male	Never drunk	Ever smoked	Less than 7000	School level	Employed	Ever Married	Less than or equal to 5 members	Skin lesion	Less than 5 km	Public health system	Yes	Less than or equal to 3 months	More than 1 month	More than 60	More than 2
Daily wage labourer	mb	Grade0	Control	less than or equal to 3 providers	Male	Never drunk	Ever smoked	Less than 7000	illiterate	Daily wage labourer	Ever Married	Less than or equal to 5 members	Skin lesion	Less than 5 km	Public health system	Yes	more than 3 months	Less than 1 month	30-60	More than 2
Daily wage labourer	mb	Grade0	Control	More than 3providers	Male	Never drunk	Never smoked	Less than 7000	School level	Daily wage labourer	Ever Married	Less than or equal to 5 members	Skin lesion	More than 5 km	AYUSH Private	No	Less than or equal to 3 months	More than 1 month	Less than 30	More than 2
Agriculture	mb	Grade2	Case	More than 3providers	Male	Ever Drunk	Ever smoked	Less than 7000	illiterate	Daily wage labourer	Never married	more than 5 members	Sensory	More than 5 km	Allopathy Private	No	Less than or equal to 3 months	More than 1 month	Less than 30	More than 2
Agriculture	pb	Grade0	Control	less than or equal to 3 providers	Male	Never drunk	Never smoked	Less than 7000	School level	Daily wage labourer	Ever Married	Less than or equal to 5 members	Skin lesion	More than 5 km	Public health system	Yes	more than 3 months	Less than 1 month	30-60	More than 2
Unemployed	mb	Grade2	Case	More than 3providers	Male	Ever Drunk	Ever smoked	More than 7000	illiterate	Unemployed	Ever Married	more than 5 members	Skin lesion	Less than 5 km	Allopathy Private	Yes	Less than or equal to 3 months	More than 1 month	Less than 30	More than 2
Private job	pb	Grade0	Control	less than or equal to 3 providers	Male	Never drunk	Never smoked	More than 7000	Graduate or above	Employed	Never married	more than 5 members	Skin lesion	Less than 5 km	Public health system	Yes	more than 3 months	More than 1 month	Less than 30	More than 2
Daily wage labourer	mb	Grade0	Control	More than 3providers	Female	Never drunk	Ever smoked	Less than 7000	School level	Daily wage labourer	Ever Married	Less than or equal to 5 members	Skin lesion	More than 5 km	Allopathy Private	No	more than 3 months	More than 1 month	30-60	More than 2
Daily wage labourer	mb	Grade0	Control	less than or equal to 3 providers	Male	Never drunk	Never smoked	More than 7000	School level	Daily wage labourer	Ever Married	more than 5 members	Skin lesion	Less than 5 km	Public health system	No	more than 3 months	Less than 1 month	30-60	More than 2
Daily wage labourer	mb	Grade2	Case	More than 3providers	Male	Ever Drunk	Ever smoked	Less than 7000	illiterate	Daily wage labourer	Ever Married	more than 5 members	Sensory	More than 5 km	Unqualified	No	more than 3 months	More than 1 month	Less than 30	More than 2
Private job	mb	Grade0	Control	less than or equal to 3 providers	Male	Ever Drunk	Ever smoked	Less than 7000	School level	Employed	Ever Married	more than 5 members	Skin lesion	Less than 5 km	Public health system	Yes	Less than or equal to 3 months	More than 1 month	Less than 30	More than 2
Private job	mb	Grade0	Control	More than 3providers	Male	Ever Drunk	Never smoked	More than 7000	Graduate or above	Employed	Never married	more than 5 members	Skin lesion	Less than 5 km	Allopathy Private	No	more than 3 months	More than 1 month	Less than 30	More than 2
Others, specify	mb	Grade2	Case	less than or equal to 3 providers	Male	Never drunk	Ever smoked	More than 7000	School level	Unemployed	Ever Married	Less than or equal to 5 members	Skin lesion	Less than 5 km	Public health system	Yes	Less than or equal to 3 months	More than 1 month	30-60	More than 2
Private job	mb	Grade0	Control	less than or equal to 3 providers	Male	Ever Drunk	Never smoked	More than 7000	School level	Employed	Ever Married	Less than or equal to 5 members	Skin lesion	Less than 5 km	Unqualified	Yes	Less than or equal to 3 months	More than 1 month	30-60	More than 2
Daily wage labourer	mb	Grade2	Case	More than 3providers	Male	Ever Drunk	Ever smoked	Less than 7000	illiterate	Daily wage labourer	Ever Married	Less than or equal to 5 members	Skin lesion	More than 5 km	Unqualified	No	more than 3 months	More than 1 month	30-60	More than 2
Student	mb	Grade2	Case	More than 3providers	Male	Never drunk	Ever smoked	Less than 7000	Graduate or above	Unemployed	Ever Married	Less than or equal to 5 members	Sensory	More than 5 km	Allopathy Private	No	more than 3 months	More than 1 month	Less than 30	More than 2
Daily wage labourer	mb	Grade0	Control	less than or equal to 3 providers	Female	Never drunk	Never smoked	More than 7000	School level	Daily wage labourer	Never married	Less than or equal to 5 members	Skin lesion	Less than 5 km	Unqualified	No	Less than or equal to 3 months	More than 1 month	Less than 30	More than 2
Self-employed	mb	Grade0	Control	More than 3providers	Male	Never drunk	Never smoked	Less than 7000	School level	Employed	Ever Married	Less than or equal to 5 members	Skin lesion	Less than 5 km	Allopathy Private	Yes	more than 3 months	More than 1 month	30-60	More than 2
Agriculture	mb	Grade0	Control	less than or equal to 3 providers	Female	Never drunk	Never smoked	Less than 7000	illiterate	Daily wage labourer	Ever Married	more than 5 members	Sensory	Less than 5 km	Public health system	Yes	more than 3 months	Less than 1 month	30-60	More than 2
Daily wage labourer	pb	Grade0	Control	less than or equal to 3 providers	Male	Ever Drunk	Never smoked	Less than 7000	School level	Daily wage labourer	Ever Married	more than 5 members	Skin lesion	Less than 5 km	Public health system	No	Less than or equal to 3 months	Less than 1 month	30-60	More than 2
Self-employed	mb	Grade2	Case	less than or equal to 3 providers	Male	Ever Drunk	Ever smoked	Less than 7000	School level	Employed	Never married	Less than or equal to 5 members	Sensory	Less than 5 km	Allopathy Private	No	Less than or equal to 3 months	More than 1 month	Less than 30	More than 2
Agriculture	mb	Grade1	Case	less than or equal to 3 providers	Female	Never drunk	Never smoked	More than 7000	School level	Daily wage labourer	Ever Married	more than 5 members	Muscle	More than 5 km	Unqualified	Yes	more than 3 months	More than 1 month	More than 60	More than 2
Unemployed	mb	Grade1	Case	less than or equal to 3 providers	Male	Ever Drunk	Ever smoked	Less than 7000	illiterate	Unemployed	Never married	Less than or equal to 5 members	Skin lesion	More than 5 km	Public health system	No	more than 3 months	Less than 1 month	More than 60	More than 2
Housewife	mb	Grade0	Control	More than 3providers	Female	Never drunk	Ever smoked	More than 7000	illiterate	Unemployed	Ever Married	Less than or equal to 5 members	Skin lesion	More than 5 km	AYUSH Private	No	more than 3 months	More than 1 month	30-60	More than 2
Daily wage labourer	mb	Grade2	Case	More than 3providers	Female	Never drunk	Never smoked	Less than 7000	illiterate	Daily wage labourer	Ever Married	more than 5 members	Skin lesion	Less than 5 km	Allopathy Private	No	more than 3 months	More than 1 month	30-60	More than 2
Daily wage labourer	mb	Grade2	Case	less than or equal to 3 providers	Male	Ever Drunk	Ever smoked	Less than 7000	illiterate	Daily wage labourer	Ever Married	more than 5 members	Skin lesion	Less than 5 km	Allopathy Private	No	more than 3 months	More than 1 month	Less than 30	More than 2
Private job	mb	Grade1	Case	less than or equal to 3 providers	Male	Ever Drunk	Never smoked	More than 7000	illiterate	Employed	Never married	Less than or equal to 5 members	Skin lesion	More than 5 km	Allopathy Private	No	more than 3 months	More than 1 month	Less than 30	More than 2
Daily wage labourer	pb	Grade0	Control	More than 3providers	Male	Ever Drunk	Ever smoked	Less than 7000	School level	Daily wage labourer	Ever Married	more than 5 members	Skin lesion	More than 5 km	Public health system	No	Less than or equal to 3 months	Less than 1 month	30-60	More than 2
Private job	mb	Grade2	Case	less than or equal to 3 providers	Male	Ever Drunk	Ever smoked	Less than 7000	illiterate	Employed	Ever Married	Less than or equal to 5 members	Skin lesion	Less than 5 km	Allopathy Private	No	more than 3 months	More than 1 month	30-60	More than 2
Daily wage labourer	mb	Grade1	Case	less than or equal to 3 providers	Female	Never drunk	Ever smoked	Less than 7000	illiterate	Daily wage labourer	Ever Married	more than 5 members	Skin lesion	Less than 5 km	Unqualified	No	Less than or equal to 3 months	More than 1 month	Less than 30	More than 2
Daily wage labourer	mb	Grade2	Case	less than or equal to 3 providers	Male	Ever Drunk	Ever smoked	More than 7000	School level	Daily wage labourer	Ever Married	Less than or equal to 5 members	Sensory	Less than 5 km	Allopathy Private	No	more than 3 months	Less than 1 month	Less than 30	More than 2
Others, specify	mb	Grade0	Control	less than or equal to 3 providers	Male	Ever Drunk	Never smoked	More than 7000	School level	Unemployed	Ever Married	more than 5 members	Skin lesion	More than 5 km	Public health system	Yes	more than 3 months	More than 1 month	30-60	More than 2
Others, specify	mb	Grade1	Case	More than 3providers	Male	Ever Drunk	Never smoked	More than 7000	School level	Unemployed	Ever Married	Less than or equal to 5 members	Skin lesion	More than 5 km	AYUSH Private	No	Less than or equal to 3 months	More than 1 month	30-60	More than 2
Daily wage labourer	pb	Grade0	Control	less than or equal to 3 providers	Female	Never drunk	Never smoked	Less than 7000	illiterate	Daily wage labourer	Ever Married	more than 5 members	Skin lesion	More than 5 km	Public health system	Yes	Less than or equal to 3 months	Less than 1 month	30-60	More than 2
Daily wage labourer	mb	Grade0	Control	less than or equal to 3 providers	Male	Ever Drunk	Never smoked	More than 7000	illiterate	Daily wage labourer	Ever Married	Less than or equal to 5 members	Skin lesion	Less than 5 km	Unqualified	No	Less than or equal to 3 months	More than 1 month	30-60	More than 2
Private job	pb	Grade0	Control	less than or equal to 3 providers	Male	Ever Drunk	Never smoked	Less than 7000	School level	Employed	Ever Married	Less than or equal to 5 members	Skin lesion	More than 5 km	Public health system	Yes	Less than or equal to 3 months	More than 1 month	30-60	More than 2
Daily wage labourer	mb	Grade0	Control	less than or equal to 3 providers	Male	Never drunk	Never smoked	More than 7000	illiterate	Daily wage labourer	Ever Married	more than 5 members	Skin lesion	More than 5 km	Allopathy Private	No	Less than or equal to 3 months	Less than 1 month	Less than 30	More than 2
Student	pb	Grade0	Control	More than 3providers	Male	Never drunk	Never smoked	More than 7000	School level	Unemployed	Never married	more than 5 members	Sensory	Less than 5 km	Unqualified	Yes	Less than or equal to 3 months	Less than 1 month	Less than 30	More than 2
Housewife	pb	Grade0	Control	less than or equal to 3 providers	Female	Never drunk	Never smoked	Less than 7000	illiterate	Unemployed	Ever Married	Less than or equal to 5 members	Skin lesion	More than 5 km	Public health system	No	Less than or equal to 3 months	Less than 1 month	30-60	More than 2
Private job	mb	Grade2	Case	less than or equal to 3 providers	Male	Ever Drunk	Never smoked	More than 7000	School level	Employed	Ever Married	more than 5 members	Skin lesion	More than 5 km	Unqualified	No	Less than or equal to 3 months	More than 1 month	Less than 30	More than 2
Unemployed	mb	Grade0	Control	less than or equal to 3 providers	Female	Never drunk	Never smoked	Less than 7000	School level	Unemployed	Ever Married	Less than or equal to 5 members	Skin lesion	Less than 5 km	Public health system	No	more than 3 months	Less than 1 month	Less than 30	More than 2
Daily wage labourer	mb	Grade2	Case	less than or equal to 3 providers	Male	Ever Drunk	Never smoked	Less than 7000	illiterate	Daily wage labourer	Ever Married	Less than or equal to 5 members	Sensory	More than 5 km	Public health system	Yes	more than 3 months	More than 1 month	30-60	More than 2
Student	mb	Grade0	Control	less than or equal to 3 providers	Male	Ever Drunk	Ever smoked	Less than 7000	School level	Unemployed	Never married	Less than or equal to 5 members	Skin lesion	Less than 5 km	Allopathy Private	No	Less than or equal to 3 months	Less than 1 month	Less than 30	More than 2
Daily wage labourer	mb	Grade2	Case	less than or equal to 3 providers	Male	Never drunk	Ever smoked	Less than 7000	School level	Daily wage labourer	Ever Married	Less than or equal to 5 members	Skin lesion	More than 5 km	Public health system	No	more than 3 months	Less than 1 month	30-60	More than 2
Student	mb	Grade0	Control	More than 3providers	Male	Never drunk	Never smoked	More than 7000	School level	Unemployed	Ever Married	more than 5 members	Sensory	Less than 5 km	Allopathy Private	No	Less than or equal to 3 months	More than 1 month	Less than 30	More than 2
Housewife	mb	Grade2	Case	less than or equal to 3 providers	Female	Never drunk	Never smoked	Less than 7000	School level	Unemployed	Ever Married	Less than or equal to 5 members	Muscle	Less than 5 km	Allopathy Private	No	Less than or equal to 3 months	More than 1 month	Less than 30	More than 2
Self-employed	mb	Grade2	Case	More than 3providers	Male	Never drunk	Ever smoked	More than 7000	School level	Employed	Ever Married	Less than or equal to 5 members	Skin lesion	Less than 5 km	Public health system	No	more than 3 months	More than 1 month	30-60	More than 2
Agriculture	mb	Grade1	Case	less than or equal to 3 providers	Male	Ever Drunk	Never smoked	More than 7000	School level	Daily wage labourer	Ever Married	more than 5 members	Skin lesion	Less than 5 km	AYUSH Private	No	Less than or equal to 3 months	More than 1 month	30-60	More than 2
Private job	mb	Grade0	Control	less than or equal to 3 providers	Male	Ever Drunk	Ever smoked	More than 7000	School level	Employed	Ever Married	Less than or equal to 5 members	Skin lesion	Less than 5 km	Public health system	No	Less than or equal to 3 months	Less than 1 month	Less than 30	More than 2
Student	mb	Grade1	Case	More than 3providers	Male	Ever Drunk	Never smoked	More than 7000	School level	Unemployed	Ever Married	Less than or equal to 5 members	Skin lesion	More than 5 km	Unqualified	No	more than 3 months	More than 1 month	30-60	More than 2
Daily wage labourer	mb	Grade2	Case	More than 3providers	Female	Never drunk	Never smoked	Less than 7000	illiterate	Daily wage labourer	Ever Married	Less than or equal to 5 members	Skin lesion	Less than 5 km	Allopathy Private	No	more than 3 months	More than 1 month	More than 60	More than 2
Housewife	mb	Grade1	Case	less than or equal to 3 providers	Female	Never drunk	Ever smoked	More than 7000	School level	Unemployed	Ever Married	Less than or equal to 5 members	Sensory	Less than 5 km	Public health system	No	more than 3 months	More than 1 month	30-60	More than 2
Unemployed	mb	Grade1	Case	less than or equal to 3 providers	Female	Never drunk	Never smoked	Less than 7000	illiterate	Unemployed	Ever Married	Less than or equal to 5 members	Sensory	Less than 5 km	Public health system	No	more than 3 months	Less than 1 month	More than 60	More than 2
Unemployed	mb	Grade2	Case	More than 3providers	Male	Never drunk	Never smoked	More than 7000	School level	Unemployed	Never married	Less than or equal to 5 members	Sensory	Less than 5 km	Public health system	No	Less than or equal to 3 months	More than 1 month	Less than 30	More than 2
Daily wage labourer	mb	Grade2	Case	More than 3providers	Male	Ever Drunk	Never smoked	Less than 7000	School level	Daily wage labourer	Never married	more than 5 members	Skin lesion	More than 5 km	Public health system	No	more than 3 months	More than 1 month	Less than 30	More than 2
Daily wage labourer	pb	Grade0	Control	less than or equal to 3 providers	Female	Never drunk	Never smoked	More than 7000	School level	Daily wage labourer	Ever Married	more than 5 members	Skin lesion	Less than 5 km	AYUSH Private	Yes	more than 3 months	More than 1 month	Less than 30	More than 2
Daily wage labourer	mb	Grade1	Case	less than or equal to 3 providers	Female	Never drunk	Ever smoked	Less than 7000	illiterate	Daily wage labourer	Ever Married	Less than or equal to 5 members	Skin lesion	More than 5 km	Unqualified	No	more than 3 months	More than 1 month	30-60	More than 2
Housewife	mb	Grade1	Case	More than 3providers	Female	Never drunk	Never smoked	More than 7000	illiterate	Unemployed	Ever Married	more than 5 members	Skin lesion	More than 5 km	Allopathy Private	No	more than 3 months	More than 1 month	Less than 30	More than 2
Daily wage labourer	mb	Grade2	Case	More than 3providers	Male	Ever Drunk	Never smoked	Less than 7000	School level	Daily wage labourer	Ever Married	Less than or equal to 5 members	Sensory	More than 5 km	Allopathy Private	Yes	Less than or equal to 3 months	More than 1 month	Less than 30	More than 2
Agriculture	pb	Grade0	Control	less than or equal to 3 providers	Male	Never drunk	Never smoked	More than 7000	School level	Daily wage labourer	Ever Married	more than 5 members	Skin lesion	More than 5 km	Allopathy Private	Yes	more than 3 months	More than 1 month	30-60	More than 2
Private job	pb	Grade0	Control	More than 3providers	Female	Never drunk	Never smoked	More than 7000	Graduate or above	Employed	Never married	Less than or equal to 5 members	Skin lesion	More than 5 km	Allopathy Private	Yes	Less than or equal to 3 months	More than 1 month	Less than 30	More than 2
Agriculture	mb	Grade2	Case	More than 3providers	Male	Ever Drunk	Never smoked	More than 7000	School level	Daily wage labourer	Ever Married	Less than or equal to 5 members	Skin lesion	More than 5 km	Allopathy Private	Yes	more than 3 months	Less than 1 month	30-60	More than 2
Daily wage labourer	mb	Grade0	Control	More than 3providers	Male	Ever Drunk	Ever smoked	Less than 7000	School level	Daily wage labourer	Ever Married	Less than or equal to 5 members	Skin lesion	Less than 5 km	Public health system	Yes	more than 3 months	More than 1 month	30-60	More than 2
Agriculture	mb	Grade2	Case	less than or equal to 3 providers	Male	Never drunk	Never smoked	Less than 7000	School level	Daily wage labourer	Ever Married	Less than or equal to 5 members	Skin lesion	More than 5 km	Public health system	No	more than 3 months	More than 1 month	30-60	More than 2
Student	mb	Grade2	Case	less than or equal to 3 providers	Male	Never drunk	Never smoked	More than 7000	Graduate or above	Unemployed	Never married	Less than or equal to 5 members	Sensory	Less than 5 km	Unqualified	No	Less than or equal to 3 months	More than 1 month	Less than 30	More than 2
Unemployed	mb	Grade1	Case	less than or equal to 3 providers	Female	Never drunk	Never smoked	Less than 7000	Graduate or above	Unemployed	Never married	Less than or equal to 5 members	Skin lesion	More than 5 km	Allopathy Private	No	more than 3 months	More than 1 month	Less than 30	More than 2
Daily wage labourer	mb	Grade2	Case	More than 3providers	Male	Ever Drunk	Ever smoked	More than 7000	illiterate	Daily wage labourer	Ever Married	more than 5 members	Skin lesion	More than 5 km	Unqualified	Yes	more than 3 months	More than 1 month	30-60	More than 2
Student	mb	Grade2	Case	More than 3providers	Male	Never drunk	Ever smoked	Less than 7000	School level	Unemployed	Never married	Less than or equal to 5 members	Skin lesion	Less than 5 km	Allopathy Private	Yes	more than 3 months	More than 1 month	Less than 30	More than 2
Unemployed	mb	Grade2	Case	less than or equal to 3 providers	Female	Ever Drunk	Ever smoked	More than 7000	illiterate	Unemployed	Ever Married	more than 5 members	Muscle	More than 5 km	AYUSH Private	No	more than 3 months	More than 1 month	More than 60	More than 2
Daily wage labourer	mb	Grade2	Case	less than or equal to 3 providers	Female	Never drunk	Never smoked	Less than 7000	illiterate	Daily wage labourer	Ever Married	Less than or equal to 5 members	Sensory	More than 5 km	Allopathy Private	No	more than 3 months	More than 1 month	Less than 30	More than 2
Private job	pb	Grade0	Control	less than or equal to 3 providers	Male	Never drunk	Never smoked	Less than 7000	School level	Employed	Ever Married	Less than or equal to 5 members	Skin lesion	More than 5 km	Public health system	No	more than 3 months	More than 1 month	Less than 30	More than 2
Daily wage labourer	mb	Grade1	Case	More than 3providers	Male	Never drunk	Never smoked	Less than 7000	illiterate	Daily wage labourer	Never married	Less than or equal to 5 members	Skin lesion	Less than 5 km	Allopathy Private	No	Less than or equal to 3 months	More than 1 month	Less than 30	More than 2
Daily wage labourer	mb	Grade0	Control	less than or equal to 3 providers	Male	Ever Drunk	Never smoked	More than 7000	School level	Daily wage labourer	Ever Married	Less than or equal to 5 members	Skin lesion	More than 5 km	Allopathy Private	No	Less than or equal to 3 months	Less than 1 month	30-60	More than 2
Private job	mb	Grade1	Case	less than or equal to 3 providers	Male	Never drunk	Never smoked	Less than 7000	School level	Employed	Ever Married	Less than or equal to 5 members	Skin lesion	Less than 5 km	Allopathy Private	Yes	Less than or equal to 3 months	More than 1 month	More than 60	More than 2
Self-employed	mb	Grade1	Case	less than or equal to 3 providers	Male	Ever Drunk	Never smoked	More than 7000	School level	Employed	Never married	more than 5 members	Skin lesion	Less than 5 km	Public health system	No	more than 3 months	More than 1 month	Less than 30	More than 2
Agriculture	pb	Grade0	Control	less than or equal to 3 providers	Female	Never drunk	Never smoked	Less than 7000	illiterate	Daily wage labourer	Ever Married	Less than or equal to 5 members	Skin lesion	Less than 5 km	Public health system	No	more than 3 months	Less than 1 month	30-60	More than 2
Private job	mb	Grade1	Case	less than or equal to 3 providers	Male	Never drunk	Never smoked	More than 7000	School level	Employed	Never married	Less than or equal to 5 members	Sensory	Less than 5 km	Allopathy Private	Yes	Less than or equal to 3 months	More than 1 month	Less than 30	More than 2
Daily wage labourer	mb	Grade0	Control	More than 3providers	Male	Never drunk	Never smoked	Less than 7000	School level	Daily wage labourer	Ever Married	Less than or equal to 5 members	Skin lesion	Less than 5 km	Public health system	No	more than 3 months	More than 1 month	Less than 30	More than 2
Housewife	mb	Grade2	Case	less than or equal to 3 providers	Female	Never drunk	Never smoked	Less than 7000	School level	Unemployed	Ever Married	Less than or equal to 5 members	Sensory	Less than 5 km	Allopathy Private	No	Less than or equal to 3 months	More than 1 month	Less than 30	More than 2
Private job	mb	Grade0	Control	less than or equal to 3 providers	Male	Ever Drunk	Ever smoked	More than 7000	School level	Employed	Ever Married	more than 5 members	Skin lesion	Less than 5 km	Public health system	No	more than 3 months	More than 1 month	30-60	More than 2
Daily wage labourer	mb	Grade2	Case	less than or equal to 3 providers	Male	Ever Drunk	Never smoked	More than 7000	School level	Daily wage labourer	Never married	more than 5 members	Skin lesion	Less than 5 km	Unqualified	No	more than 3 months	More than 1 month	Less than 30	More than 2
Student	mb	Grade0	Control	More than 3providers	Male	Never drunk	Never smoked	More than 7000	School level	Unemployed	Never married	more than 5 members	Skin lesion	More than 5 km	Unqualified	Yes	more than 3 months	More than 1 month	Less than 30	More than 2
Daily wage labourer	mb	Grade1	Case	More than 3providers	Male	Never drunk	Never smoked	More than 7000	School level	Daily wage labourer	Never married	Less than or equal to 5 members	Skin lesion	Less than 5 km	Allopathy Private	No	more than 3 months	More than 1 month	Less than 30	More than 2
Agriculture	mb	Grade0	Control	less than or equal to 3 providers	Male	Ever Drunk	Ever smoked	Less than 7000	School level	Daily wage labourer	Ever Married	Less than or equal to 5 members	Skin lesion	Less than 5 km	Unqualified	No	more than 3 months	More than 1 month	30-60	More than 2
Student	mb	Grade2	Case	less than or equal to 3 providers	Male	Never drunk	Never smoked	More than 7000	School level	Unemployed	Never married	more than 5 members	Skin lesion	Less than 5 km	AYUSH Private	Yes	more than 3 months	More than 1 month	Less than 30	More than 2
Agriculture	mb	Grade2	Case	less than or equal to 3 providers	Male	Ever Drunk	Never smoked	Less than 7000	illiterate	Daily wage labourer	Ever Married	more than 5 members	Sensory	More than 5 km	AYUSH Private	No	more than 3 months	More than 1 month	30-60	More than 2
Private job	mb	Grade0	Control	less than or equal to 3 providers	Male	Ever Drunk	Never smoked	More than 7000	School level	Employed	Ever Married	Less than or equal to 5 members	Sensory	Less than 5 km	Allopathy Private	No	more than 3 months	Less than 1 month	30-60	More than 2
Daily wage labourer	pb	Grade0	Control	less than or equal to 3 providers	Male	Never drunk	Never smoked	Less than 7000	School level	Daily wage labourer	Ever Married	more than 5 members	Skin lesion	More than 5 km	Public health system	Yes	more than 3 months	Less than 1 month	Less than 30	More than 2
Daily wage labourer	mb	Grade1	Case	less than or equal to 3 providers	Female	Never drunk	Ever smoked	More than 7000	illiterate	Daily wage labourer	Ever Married	more than 5 members	Skin lesion	More than 5 km	Unqualified	No	Less than or equal to 3 months	More than 1 month	30-60	More than 2
Private job	pb	Grade0	Control	less than or equal to 3 providers	Male	Never drunk	Ever smoked	More than 7000	Graduate or above	Employed	Never married	more than 5 members	Skin lesion	Less than 5 km	Public health system	Yes	Less than or equal to 3 months	Less than 1 month	Less than 30	More than 2
Others, specify	pb	Grade0	Control	less than or equal to 3 providers	Male	Never drunk	Never smoked	Less than 7000	School level	Unemployed	Ever Married	Less than or equal to 5 members	Skin lesion	Less than 5 km	Public health system	Yes	Less than or equal to 3 months	More than 1 month	30-60	More than 2
Daily wage labourer	mb	Grade2	Case	More than 3providers	Male	Never drunk	Ever smoked	Less than 7000	School level	Daily wage labourer	Ever Married	Less than or equal to 5 members	Skin lesion	Less than 5 km	Unqualified	Yes	Less than or equal to 3 months	Less than 1 month	30-60	More than 2
Agriculture	pb	Grade0	Control	less than or equal to 3 providers	Male	Never drunk	Never smoked	Less than 7000	School level	Daily wage labourer	Ever Married	Less than or equal to 5 members	Skin lesion	Less than 5 km	Public health system	Yes	more than 3 months	Less than 1 month	Less than 30	More than 2
Daily wage labourer	mb	Grade2	Case	less than or equal to 3 providers	Male	Ever Drunk	Never smoked	Less than 7000	School level	Daily wage labourer	Ever Married	more than 5 members	Skin lesion	More than 5 km	Allopathy Private	No	more than 3 months	More than 1 month	30-60	More than 2
Unemployed	mb	Grade1	Case	less than or equal to 3 providers	Female	Never drunk	Ever smoked	More than 7000	illiterate	Unemployed	Ever Married	more than 5 members	Muscle	Less than 5 km	Public health system	No	more than 3 months	Less than 1 month	More than 60	More than 2
Daily wage labourer	pb	Grade2	Case	less than or equal to 3 providers	Female	Never drunk	Ever smoked	Less than 7000	illiterate	Daily wage labourer	Ever Married	Less than or equal to 5 members	Skin lesion	More than 5 km	Allopathy Private	No	more than 3 months	More than 1 month	30-60	More than 2
Private job	mb	Grade1	Case	More than 3providers	Male	Never drunk	Never smoked	Less than 7000	School level	Employed	Ever Married	Less than or equal to 5 members	Sensory	More than 5 km	AYUSH Private	Yes	Less than or equal to 3 months	More than 1 month	30-60	More than 2
Self-employed	mb	Grade2	Case	More than 3providers	Male	Never drunk	Ever smoked	Less than 7000	School level	Employed	Never married	Less than or equal to 5 members	Skin lesion	More than 5 km	AYUSH Private	No	Less than or equal to 3 months	More than 1 month	Less than 30	More than 2
Others, specify	mb	Grade0	Control	less than or equal to 3 providers	Male	Never drunk	Never smoked	Less than 7000	School level	Unemployed	Ever Married	more than 5 members	Skin lesion	Less than 5 km	Public health system	Yes	more than 3 months	Less than 1 month	30-60	More than 2
Daily wage labourer	mb	Grade2	Case	less than or equal to 3 providers	Male	Ever Drunk	Never smoked	Less than 7000	illiterate	Daily wage labourer	Ever Married	Less than or equal to 5 members	Skin lesion	More than 5 km	Allopathy Private	No	more than 3 months	More than 1 month	30-60	More than 2
Private job	mb	Grade2	Case	less than or equal to 3 providers	Male	Ever Drunk	Ever smoked	More than 7000	School level	Employed	Ever Married	Less than or equal to 5 members	Sensory	More than 5 km	Public health system	No	more than 3 months	More than 1 month	30-60	More than 2
Private job	pb	Grade0	Control	less than or equal to 3 providers	Male	Never drunk	Never smoked	More than 7000	School level	Employed	Never married	more than 5 members	Skin lesion	Less than 5 km	Allopathy Private	Yes	more than 3 months	More than 1 month	Less than 30	More than 2
Unemployed	pb	Grade0	Control	less than or equal to 3 providers	Male	Ever Drunk	Ever smoked	Less than 7000	illiterate	Unemployed	Ever Married	Less than or equal to 5 members	Skin lesion	Less than 5 km	Public health system	No	more than 3 months	Less than 1 month	30-60	More than 2
Unemployed	mb	Grade0	Control	More than 3providers	Female	Never drunk	Never smoked	Less than 7000	illiterate	Unemployed	Ever Married	Less than or equal to 5 members	Skin lesion	Less than 5 km	AYUSH Private	No	more than 3 months	More than 1 month	30-60	More than 2
Daily wage labourer	pb	Grade0	Control	less than or equal to 3 providers	Male	Ever Drunk	Never smoked	More than 7000	illiterate	Daily wage labourer	Ever Married	more than 5 members	Skin lesion	Less than 5 km	Unqualified	No	more than 3 months	More than 1 month	Less than 30	More than 2
Daily wage labourer	mb	Grade2	Case	More than 3providers	Male	Never drunk	Ever smoked	More than 7000	illiterate	Daily wage labourer	Ever Married	more than 5 members	Skin lesion	More than 5 km	Allopathy Private	No	more than 3 months	More than 1 month	30-60	More than 2
Daily wage labourer	mb	Grade0	Control	less than or equal to 3 providers	Male	Ever Drunk	Never smoked	More than 7000	School level	Daily wage labourer	Ever Married	Less than or equal to 5 members	Skin lesion	Less than 5 km	Allopathy Private	No	more than 3 months	Less than 1 month	30-60	More than 2
Private job	mb	Grade0	Control	less than or equal to 3 providers	Male	Never drunk	Never smoked	More than 7000	School level	Employed	Never married	more than 5 members	Skin lesion	Less than 5 km	Allopathy Private	No	Less than or equal to 3 months	Less than 1 month	Less than 30	More than 2
Daily wage labourer	pb	Grade0	Control	less than or equal to 3 providers	Female	Never drunk	Never smoked	Less than 7000	illiterate	Daily wage labourer	Ever Married	more than 5 members	Skin lesion	Less than 5 km	Public health system	No	Less than or equal to 3 months	Less than 1 month	Less than 30	More than 2
Daily wage labourer	mb	Grade1	Case	less than or equal to 3 providers	Male	Ever Drunk	Ever smoked	Less than 7000	illiterate	Daily wage labourer	Ever Married	Less than or equal to 5 members	Sensory	Less than 5 km	Public health system	No	more than 3 months	More than 1 month	30-60	More than 2
Government Job	pb	Grade0	Control	less than or equal to 3 providers	Male	Ever Drunk	Never smoked	More than 7000	School level	Employed	Ever Married	more than 5 members	Sensory	Less than 5 km	Public health system	No	Less than or equal to 3 months	More than 1 month	Less than 30	More than 2
Housewife	mb	Grade0	Control	less than or equal to 3 providers	Female	Never drunk	Never smoked	Less than 7000	illiterate	Unemployed	Ever Married	more than 5 members	Skin lesion	Less than 5 km	AYUSH Private	No	Less than or equal to 3 months	Less than 1 month	30-60	More than 2
Student	mb	Grade0	Control	less than or equal to 3 providers	Male	Never drunk	Never smoked	Less than 7000	School level	Unemployed	Never married	more than 5 members	Skin lesion	Less than 5 km	Allopathy Private	No	Less than or equal to 3 months	More than 1 month	Less than 30	More than 2
Private job	mb	Grade1	Case	less than or equal to 3 providers	Male	Ever Drunk	Ever smoked	More than 7000	School level	Employed	Ever Married	Less than or equal to 5 members	Sensory	Less than 5 km	Allopathy Private	Yes	more than 3 months	More than 1 month	Less than 30	More than 2
Private job	pb	Grade0	Control	less than or equal to 3 providers	Male	Never drunk	Never smoked	More than 7000	Graduate or above	Employed	Never married	Less than or equal to 5 members	Skin lesion	Less than 5 km	Public health system	Yes	Less than or equal to 3 months	Less than 1 month	Less than 30	More than 2
Agriculture	mb	Grade2	Case	less than or equal to 3 providers	Male	Ever Drunk	Never smoked	Less than 7000	illiterate	Daily wage labourer	Ever Married	Less than or equal to 5 members	Muscle	Less than 5 km	Allopathy Private	No	Less than or equal to 3 months	Less than 1 month	Less than 30	More than 2
Unemployed	mb	Grade1	Case	More than 3providers	Female	Never drunk	Never smoked	More than 7000	School level	Unemployed	Ever Married	more than 5 members	Skin lesion	More than 5 km	Unqualified	No	more than 3 months	More than 1 month	30-60	More than 2
Daily wage labourer	mb	Grade1	Case	less than or equal to 3 providers	Male	Ever Drunk	Never smoked	Less than 7000	School level	Daily wage labourer	Ever Married	more than 5 members	Skin lesion	More than 5 km	Unqualified	No	Less than or equal to 3 months	More than 1 month	30-60	More than 2
Agriculture	mb	Grade1	Case	less than or equal to 3 providers	Female	Ever Drunk	Never smoked	Less than 7000	illiterate	Daily wage labourer	Ever Married	more than 5 members	Skin lesion	More than 5 km	AYUSH Private	No	more than 3 months	More than 1 month	30-60	More than 2
Unemployed	mb	Grade2	Case	More than 3providers	Male	Ever Drunk	Ever smoked	Less than 7000	illiterate	Unemployed	Ever Married	Less than or equal to 5 members	Sensory	Less than 5 km	Unqualified	No	more than 3 months	More than 1 month	30-60	More than 2
Private job	mb	Grade0	Control	less than or equal to 3 providers	Male	Never drunk	Never smoked	Less than 7000	School level	Employed	Never married	Less than or equal to 5 members	Skin lesion	More than 5 km	Public health system	No	Less than or equal to 3 months	Less than 1 month	Less than 30	More than 2
Daily wage labourer	pb	Grade1	Case	less than or equal to 3 providers	Male	Never drunk	Never smoked	Less than 7000	School level	Daily wage labourer	Ever Married	Less than or equal to 5 members	Skin lesion	Less than 5 km	Public health system	No	more than 3 months	Less than 1 month	30-60	More than 2
Daily wage labourer	mb	Grade0	Control	less than or equal to 3 providers	Male	Ever Drunk	Never smoked	More than 7000	illiterate	Daily wage labourer	Ever Married	more than 5 members	Skin lesion	Less than 5 km	Allopathy Private	No	more than 3 months	More than 1 month	More than 60	More than 2
Housewife	mb	Grade1	Case	More than 3providers	Female	Never drunk	Ever smoked	More than 7000	illiterate	Unemployed	Ever Married	more than 5 members	Skin lesion	Less than 5 km	Allopathy Private	No	more than 3 months	More than 1 month	30-60	More than 2
Student	mb	Grade0	Control	less than or equal to 3 providers	Male	Never drunk	Ever smoked	Less than 7000	Graduate or above	Unemployed	Never married	more than 5 members	Skin lesion	Less than 5 km	Public health system	No	Less than or equal to 3 months	Less than 1 month	Less than 30	More than 2
Daily wage labourer	mb	Grade2	Case	less than or equal to 3 providers	Male	Ever Drunk	Ever smoked	Less than 7000	illiterate	Daily wage labourer	Ever Married	Less than or equal to 5 members	Skin lesion	Less than 5 km	Public health system	No	Less than or equal to 3 months	Less than 1 month	30-60	More than 2
Others, specify	mb	Grade2	Case	less than or equal to 3 providers	Male	Ever Drunk	Never smoked	More than 7000	School level	Unemployed	Ever Married	Less than or equal to 5 members	Sensory	More than 5 km	AYUSH Private	Yes	more than 3 months	More than 1 month	30-60	More than 2
Daily wage labourer	mb	Grade1	Case	less than or equal to 3 providers	Male	Ever Drunk	Never smoked	Less than 7000	School level	Daily wage labourer	Ever Married	Less than or equal to 5 members	Skin lesion	More than 5 km	Public health system	No	Less than or equal to 3 months	Less than 1 month	More than 60	More than 2
Self-employed	mb	Grade2	Case	less than or equal to 3 providers	Male	Ever Drunk	Never smoked	More than 7000	School level	Employed	Ever Married	Less than or equal to 5 members	Muscle	Less than 5 km	Public health system	No	more than 3 months	More than 1 month	30-60	More than 2
Private job	mb	Grade2	Case	less than or equal to 3 providers	Male	Never drunk	Ever smoked	More than 7000	illiterate	Employed	Ever Married	more than 5 members	Skin lesion	More than 5 km	Public health system	No	Less than or equal to 3 months	More than 1 month	30-60	More than 2
Self-employed	mb	Grade0	Control	less than or equal to 3 providers	Male	Ever Drunk	Never smoked	More than 7000	Graduate or above	Employed	Ever Married	Less than or equal to 5 members	Skin lesion	More than 5 km	Allopathy Private	Yes	Less than or equal to 3 months	Less than 1 month	30-60	More than 2
Daily wage labourer	mb	Grade0	Control	less than or equal to 3 providers	Female	Ever Drunk	Never smoked	Less than 7000	illiterate	Daily wage labourer	Ever Married	more than 5 members	Skin lesion	Less than 5 km	Unqualified	No	more than 3 months	More than 1 month	30-60	More than 2
Private job	mb	Grade0	Control	less than or equal to 3 providers	Male	Never drunk	Never smoked	Less than 7000	School level	Employed	Ever Married	more than 5 members	Sensory	More than 5 km	Allopathy Private	Yes	Less than or equal to 3 months	More than 1 month	30-60	More than 2
Daily wage labourer	mb	Grade0	Control	less than or equal to 3 providers	Male	Never drunk	Never smoked	More than 7000	School level	Daily wage labourer	Ever Married	more than 5 members	Sensory	Less than 5 km	Public health system	Yes	Less than or equal to 3 months	Less than 1 month	30-60	More than 2
Others, specify	pb	Grade0	Control	less than or equal to 3 providers	Male	Never drunk	Never smoked	More than 7000	School level	Unemployed	Ever Married	Less than or equal to 5 members	Sensory	Less than 5 km	Public health system	Yes	Less than or equal to 3 months	Less than 1 month	30-60	More than 2
Government Job	pb	Grade0	Control	less than or equal to 3 providers	Male	Ever Drunk	Never smoked	More than 7000	School level	Employed	Ever Married	Less than or equal to 5 members	Skin lesion	More than 5 km	Public health system	Yes	Less than or equal to 3 months	More than 1 month	30-60	More than 2
Private job	mb	Grade0	Control	less than or equal to 3 providers	Male	Never drunk	Never smoked	Less than 7000	illiterate	Employed	Ever Married	more than 5 members	Skin lesion	Less than 5 km	Public health system	No	Less than or equal to 3 months	More than 1 month	30-60	More than 2
Daily wage labourer	mb	Grade2	Case	less than or equal to 3 providers	Male	Ever Drunk	Ever smoked	Less than 7000	illiterate	Daily wage labourer	Ever Married	Less than or equal to 5 members	Sensory	Less than 5 km	AYUSH Private	No	Less than or equal to 3 months	More than 1 month	30-60	More than 2
Agriculture	mb	Grade0	Control	More than 3providers	Male	Ever Drunk	Ever smoked	Less than 7000	School level	Daily wage labourer	Ever Married	Less than or equal to 5 members	Skin lesion	Less than 5 km	Public health system	Yes	more than 3 months	More than 1 month	Less than 30	More than 2
Daily wage labourer	mb	Grade0	Control	less than or equal to 3 providers	Male	Ever Drunk	Never smoked	Less than 7000	illiterate	Daily wage labourer	Ever Married	Less than or equal to 5 members	Skin lesion	Less than 5 km	AYUSH Private	No	more than 3 months	More than 1 month	30-60	More than 2
Daily wage labourer	mb	Grade2	Case	less than or equal to 3 providers	Male	Ever Drunk	Never smoked	Less than 7000	illiterate	Daily wage labourer	Never married	Less than or equal to 5 members	Skin lesion	Less than 5 km	Allopathy Private	No	more than 3 months	Less than 1 month	30-60	More than 2
Student	pb	Grade0	Control	less than or equal to 3 providers	Female	Never drunk	Never smoked	More than 7000	School level	Unemployed	Never married	more than 5 members	Skin lesion	Less than 5 km	Allopathy Private	Yes	more than 3 months	More than 1 month	Less than 30	More than 2
Agriculture	mb	Grade0	Control	less than or equal to 3 providers	Male	Ever Drunk	Ever smoked	Less than 7000	School level	Daily wage labourer	Ever Married	more than 5 members	Sensory	Less than 5 km	AYUSH Private	No	more than 3 months	More than 1 month	30-60	More than 2
Daily wage labourer	pb	Grade0	Control	less than or equal to 3 providers	Male	Ever Drunk	Never smoked	Less than 7000	School level	Daily wage labourer	Ever Married	Less than or equal to 5 members	Skin lesion	Less than 5 km	Public health system	No	Less than or equal to 3 months	Less than 1 month	Less than 30	More than 2
Self-employed	mb	Grade1	Case	More than 3providers	Male	Never drunk	Never smoked	More than 7000	Graduate or above	Employed	Ever Married	more than 5 members	Sensory	Less than 5 km	Public health system	No	Less than or equal to 3 months	More than 1 month	30-60	More than 2
Housewife	mb	Grade1	Case	less than or equal to 3 providers	Female	Never drunk	Never smoked	More than 7000	illiterate	Unemployed	Ever Married	more than 5 members	Sensory	Less than 5 km	Public health system	No	more than 3 months	More than 1 month	More than 60	More than 2
Private job	mb	Grade0	Control	less than or equal to 3 providers	Male	Ever Drunk	Never smoked	More than 7000	School level	Employed	Ever Married	Less than or equal to 5 members	Skin lesion	Less than 5 km	Public health system	Yes	more than 3 months	More than 1 month	30-60	More than 2
Daily wage labourer	mb	Grade1	Case	More than 3providers	Female	Never drunk	Ever smoked	Less than 7000	illiterate	Daily wage labourer	Ever Married	Less than or equal to 5 members	Skin lesion	Less than 5 km	Allopathy Private	No	more than 3 months	More than 1 month	30-60	More than 2
Daily wage labourer	pb	Grade0	Control	less than or equal to 3 providers	Male	Ever Drunk	Ever smoked	Less than 7000	illiterate	Daily wage labourer	Ever Married	Less than or equal to 5 members	Skin lesion	More than 5 km	Public health system	No	Less than or equal to 3 months	More than 1 month	30-60	More than 2
Student	mb	Grade0	Control	less than or equal to 3 providers	Female	Never drunk	Never smoked	More than 7000	School level	Unemployed	Never married	Less than or equal to 5 members	Skin lesion	Less than 5 km	Public health system	No	Less than or equal to 3 months	More than 1 month	Less than 30	More than 2
Daily wage labourer	mb	Grade0	Control	less than or equal to 3 providers	Female	Ever Drunk	Ever smoked	Less than 7000	illiterate	Daily wage labourer	Ever Married	Less than or equal to 5 members	Skin lesion	Less than 5 km	Public health system	No	Less than or equal to 3 months	Less than 1 month	30-60	More than 2
Daily wage labourer	mb	Grade0	Control	less than or equal to 3 providers	Male	Ever Drunk	Ever smoked	Less than 7000	School level	Daily wage labourer	Ever Married	Less than or equal to 5 members	Sensory	Less than 5 km	Unqualified	No	Less than or equal to 3 months	More than 1 month	30-60	More than 2
Agriculture	mb	Grade2	Case	More than 3providers	Male	Never drunk	Never smoked	More than 7000	School level	Daily wage labourer	Ever Married	Less than or equal to 5 members	Sensory	More than 5 km	Allopathy Private	No	more than 3 months	Less than 1 month	30-60	More than 2
Others, specify	mb	Grade0	Control	less than or equal to 3 providers	Male	Ever Drunk	Ever smoked	More than 7000	School level	Unemployed	Never married	Less than or equal to 5 members	Skin lesion	More than 5 km	Unqualified	No	more than 3 months	More than 1 month	Less than 30	More than 2
Daily wage labourer	mb	Grade0	Control	less than or equal to 3 providers	Male	Ever Drunk	Ever smoked	Less than 7000	illiterate	Daily wage labourer	Ever Married	more than 5 members	Skin lesion	More than 5 km	Unqualified	No	more than 3 months	More than 1 month	30-60	More than 2
Private job	pb	Grade0	Control	less than or equal to 3 providers	Female	Never drunk	Never smoked	More than 7000	School level	Employed	Ever Married	Less than or equal to 5 members	Skin lesion	Less than 5 km	Public health system	Yes	Less than or equal to 3 months	Less than 1 month	Less than 30	More than 2
Daily wage labourer	pb	Grade0	Control	less than or equal to 3 providers	Female	Never drunk	Never smoked	Less than 7000	illiterate	Daily wage labourer	Ever Married	Less than or equal to 5 members	Skin lesion	More than 5 km	Public health system	No	Less than or equal to 3 months	Less than 1 month	30-60	More than 2
Daily wage labourer	mb	Grade1	Case	More than 3providers	Male	Ever Drunk	Never smoked	More than 7000	School level	Daily wage labourer	Ever Married	more than 5 members	Sensory	Less than 5 km	Unqualified	No	Less than or equal to 3 months	More than 1 month	30-60	More than 2
Self-employed	pb	Grade0	Control	less than or equal to 3 providers	Female	Never drunk	Never smoked	Less than 7000	illiterate	Employed	Never married	more than 5 members	Skin lesion	Less than 5 km	Allopathy Private	Yes	more than 3 months	More than 1 month	Less than 30	More than 2
Housewife	mb	Grade2	Case	less than or equal to 3 providers	Female	Never drunk	Ever smoked	More than 7000	School level	Unemployed	Ever Married	Less than or equal to 5 members	Skin lesion	Less than 5 km	Public health system	No	more than 3 months	More than 1 month	30-60	More than 2
Student	mb	Grade2	Case	less than or equal to 3 providers	Female	Never drunk	Never smoked	Less than 7000	Graduate or above	Unemployed	Never married	Less than or equal to 5 members	Skin lesion	More than 5 km	Allopathy Private	Yes	Less than or equal to 3 months	More than 1 month	Less than 30	More than 2
Self-employed	pb	Grade2	Case	less than or equal to 3 providers	Male	Ever Drunk	Ever smoked	More than 7000	School level	Employed	Ever Married	more than 5 members	Skin lesion	More than 5 km	Unqualified	No	more than 3 months	More than 1 month	30-60	More than 2
Private job	mb	Grade2	Case	less than or equal to 3 providers	Male	Ever Drunk	Never smoked	Less than 7000	School level	Employed	Ever Married	Less than or equal to 5 members	Skin lesion	More than 5 km	Allopathy Private	Yes	more than 3 months	More than 1 month	30-60	More than 2
Daily wage labourer	mb	Grade1	Case	less than or equal to 3 providers	Male	Never drunk	Ever smoked	Less than 7000	illiterate	Daily wage labourer	Never married	Less than or equal to 5 members	Skin lesion	Less than 5 km	Public health system	No	more than 3 months	Less than 1 month	Less than 30	More than 2
Others, specify	pb	Grade0	Control	less than or equal to 3 providers	Male	Never drunk	Never smoked	More than 7000	illiterate	Unemployed	Never married	Less than or equal to 5 members	Skin lesion	More than 5 km	AYUSH Private	No	more than 3 months	More than 1 month	Less than 30	More than 2
Private job	mb	Grade2	Case	less than or equal to 3 providers	Male	Ever Drunk	Never smoked	More than 7000	School level	Employed	Never married	Less than or equal to 5 members	Skin lesion	Less than 5 km	Public health system	No	more than 3 months	More than 1 month	Less than 30	More than 2
Daily wage labourer	mb	Grade0	Control	More than 3providers	Female	Never drunk	Never smoked	Less than 7000	illiterate	Daily wage labourer	Ever Married	Less than or equal to 5 members	Skin lesion	Less than 5 km	Allopathy Private	No	more than 3 months	More than 1 month	30-60	More than 2
Private job	mb	Grade2	Case	More than 3providers	Male	Never drunk	Ever smoked	Less than 7000	School level	Employed	Ever Married	Less than or equal to 5 members	Skin lesion	Less than 5 km	Allopathy Private	No	Less than or equal to 3 months	More than 1 month	30-60	More than 2
Housewife	mb	Grade2	Case	less than or equal to 3 providers	Female	Never drunk	Never smoked	More than 7000	illiterate	Unemployed	Ever Married	Less than or equal to 5 members	Sensory	Less than 5 km	Allopathy Private	No	Less than or equal to 3 months	Less than 1 month	30-60	More than 2
Daily wage labourer	mb	Grade1	Case	less than or equal to 3 providers	Male	Never drunk	Ever smoked	Less than 7000	School level	Daily wage labourer	Ever Married	Less than or equal to 5 members	Skin lesion	Less than 5 km	Unqualified	No	more than 3 months	More than 1 month	30-60	More than 2
Others, specify	mb	Grade2	Case	More than 3providers	Female	Never drunk	Never smoked	More than 7000	illiterate	Unemployed	Ever Married	more than 5 members	Sensory	More than 5 km	Allopathy Private	No	Less than or equal to 3 months	More than 1 month	30-60	More than 2
Agriculture	mb	Grade0	Control	less than or equal to 3 providers	Male	Never drunk	Never smoked	Less than 7000	illiterate	Daily wage labourer	Ever Married	Less than or equal to 5 members	Skin lesion	Less than 5 km	Public health system	No	more than 3 months	Less than 1 month	30-60	More than 2
Daily wage labourer	mb	Grade0	Control	More than 3providers	Male	Never drunk	Never smoked	More than 7000	School level	Daily wage labourer	Ever Married	more than 5 members	Skin lesion	Less than 5 km	Allopathy Private	No	more than 3 months	More than 1 month	30-60	More than 2
Daily wage labourer	mb	Grade2	Case	More than 3providers	Female	Never drunk	Never smoked	Less than 7000	illiterate	Daily wage labourer	Ever Married	more than 5 members	Skin lesion	More than 5 km	Allopathy Private	Yes	Less than or equal to 3 months	More than 1 month	30-60	More than 2
Self-employed	mb	Grade2	Case	less than or equal to 3 providers	Male	Never drunk	Never smoked	Less than 7000	School level	Employed	Never married	more than 5 members	Sensory	More than 5 km	Unqualified	No	Less than or equal to 3 months	More than 1 month	Less than 30	More than 2
Private job	mb	Grade1	Case	More than 3providers	Male	Ever Drunk	Never smoked	More than 7000	School level	Employed	Never married	more than 5 members	Skin lesion	Less than 5 km	Allopathy Private	No	more than 3 months	More than 1 month	Less than 30	More than 2
Government Job	mb	Grade0	Control	less than or equal to 3 providers	Male	Never drunk	Never smoked	More than 7000	School level	Employed	Ever Married	more than 5 members	Skin lesion	Less than 5 km	Public health system	Yes	Less than or equal to 3 months	More than 1 month	30-60	More than 2
Daily wage labourer	mb	Grade2	Case	less than or equal to 3 providers	Male	Ever Drunk	Ever smoked	Less than 7000	illiterate	Daily wage labourer	Ever Married	Less than or equal to 5 members	Sensory	Less than 5 km	Allopathy Private	No	Less than or equal to 3 months	Less than 1 month	30-60	More than 2
Private job	mb	Grade0	Control	less than or equal to 3 providers	Male	Ever Drunk	Ever smoked	More than 7000	Graduate or above	Employed	Ever Married	Less than or equal to 5 members	Skin lesion	Less than 5 km	Public health system	Yes	more than 3 months	Less than 1 month	30-60	More than 2
Agriculture	mb	Grade2	Case	less than or equal to 3 providers	Male	Ever Drunk	Never smoked	More than 7000	illiterate	Daily wage labourer	Ever Married	Less than or equal to 5 members	Sensory	More than 5 km	Public health system	Yes	more than 3 months	Less than 1 month	30-60	More than 2
Others, specify	mb	Grade0	Control	less than or equal to 3 providers	Female	Never drunk	Never smoked	More than 7000	School level	Unemployed	Ever Married	Less than or equal to 5 members	Skin lesion	Less than 5 km	Public health system	No	more than 3 months	More than 1 month	30-60	More than 2
Others, specify	mb	Grade1	Case	less than or equal to 3 providers	Male	Ever Drunk	Never smoked	Less than 7000	School level	Unemployed	Ever Married	more than 5 members	Muscle	Less than 5 km	Unqualified	No	Less than or equal to 3 months	Less than 1 month	Less than 30	More than 2
Daily wage labourer	mb	Grade0	Control	less than or equal to 3 providers	Male	Ever Drunk	Never smoked	More than 7000	illiterate	Daily wage labourer	Ever Married	Less than or equal to 5 members	Skin lesion	Less than 5 km	Allopathy Private	Yes	more than 3 months	More than 1 month	30-60	More than 2
Daily wage labourer	mb	Grade2	Case	less than or equal to 3 providers	Male	Ever Drunk	Never smoked	More than 7000	School level	Daily wage labourer	Ever Married	more than 5 members	Skin lesion	More than 5 km	AYUSH Private	No	more than 3 months	More than 1 month	30-60	More than 2
Housewife	mb	Grade0	Control	less than or equal to 3 providers	Female	Never drunk	Never smoked	Less than 7000	illiterate	Unemployed	Ever Married	Less than or equal to 5 members	Skin lesion	Less than 5 km	Public health system	Yes	more than 3 months	More than 1 month	30-60	More than 2
Others, specify	mb	Grade2	Case	less than or equal to 3 providers	Female	Never drunk	Ever smoked	More than 7000	illiterate	Unemployed	Never married	more than 5 members	Skin lesion	More than 5 km	Allopathy Private	No	more than 3 months	More than 1 month	Less than 30	More than 2
Housewife	mb	Grade1	Case	less than or equal to 3 providers	Female	Never drunk	Never smoked	Less than 7000	School level	Unemployed	Ever Married	more than 5 members	Sensory	Less than 5 km	Public health system	No	more than 3 months	More than 1 month	30-60	More than 2
Daily wage labourer	mb	Grade1	Case	less than or equal to 3 providers	Male	Ever Drunk	Ever smoked	Less than 7000	illiterate	Daily wage labourer	Ever Married	Less than or equal to 5 members	Skin lesion	Less than 5 km	AYUSH Private	Yes	Less than or equal to 3 months	Less than 1 month	30-60	More than 2
Private job	mb	Grade2	Case	More than 3providers	Female	Never drunk	Never smoked	Less than 7000	School level	Employed	Ever Married	Less than or equal to 5 members	Skin lesion	More than 5 km	Unqualified	Yes	more than 3 months	More than 1 month	Less than 30	More than 2
Unemployed	mb	Grade2	Case	More than 3providers	Male	Never drunk	Never smoked	Less than 7000	illiterate	Unemployed	Ever Married	Less than or equal to 5 members	Sensory	Less than 5 km	Unqualified	No	Less than or equal to 3 months	Less than 1 month	30-60	More than 2
Housewife	mb	Grade1	Case	less than or equal to 3 providers	Female	Never drunk	Ever smoked	More than 7000	School level	Unemployed	Ever Married	more than 5 members	Sensory	Less than 5 km	Public health system	No	more than 3 months	More than 1 month	30-60	More than 2
Daily wage labourer	mb	Grade0	Control	More than 3providers	Male	Ever Drunk	Ever smoked	More than 7000	School level	Daily wage labourer	Ever Married	more than 5 members	Skin lesion	More than 5 km	Unqualified	No	Less than or equal to 3 months	Less than 1 month	Less than 30	More than 2
Agriculture	mb	Grade0	Control	less than or equal to 3 providers	Male	Never drunk	Never smoked	Less than 7000	School level	Daily wage labourer	Ever Married	more than 5 members	Sensory	Less than 5 km	Public health system	No	Less than or equal to 3 months	Less than 1 month	30-60	More than 2
Others, specify	mb	Grade0	Control	less than or equal to 3 providers	Male	Never drunk	Ever smoked	Less than 7000	illiterate	Unemployed	Ever Married	Less than or equal to 5 members	Sensory	Less than 5 km	Public health system	No	more than 3 months	Less than 1 month	30-60	More than 2
Daily wage labourer	mb	Grade0	Control	less than or equal to 3 providers	Male	Never drunk	Never smoked	Less than 7000	School level	Daily wage labourer	Ever Married	Less than or equal to 5 members	Sensory	Less than 5 km	Public health system	No	Less than or equal to 3 months	More than 1 month	30-60	More than 2
Others, specify	mb	Grade2	Case	More than 3providers	Female	Never drunk	Never smoked	Less than 7000	illiterate	Unemployed	Ever Married	Less than or equal to 5 members	Sensory	More than 5 km	Allopathy Private	No	more than 3 months	More than 1 month	30-60	More than 2
Daily wage labourer	pb	Grade0	Control	less than or equal to 3 providers	Female	Ever Drunk	Never smoked	Less than 7000	illiterate	Daily wage labourer	Ever Married	more than 5 members	Skin lesion	More than 5 km	Public health system	Yes	Less than or equal to 3 months	More than 1 month	30-60	More than 2
Housewife	mb	Grade1	Case	less than or equal to 3 providers	Female	Never drunk	Never smoked	Less than 7000	illiterate	Unemployed	Ever Married	Less than or equal to 5 members	Skin lesion	More than 5 km	Unqualified	No	more than 3 months	More than 1 month	Less than 30	More than 2
Housewife	mb	Grade1	Case	More than 3providers	Female	Never drunk	Never smoked	Less than 7000	School level	Unemployed	Ever Married	more than 5 members	Skin lesion	Less than 5 km	Public health system	No	Less than or equal to 3 months	More than 1 month	More than 60	More than 2
Self-employed	mb	Grade0	Control	less than or equal to 3 providers	Male	Never drunk	Ever smoked	More than 7000	School level	Employed	Ever Married	Less than or equal to 5 members	Skin lesion	Less than 5 km	Public health system	No	more than 3 months	More than 1 month	30-60	More than 2
Others, specify	mb	Grade1	Case	less than or equal to 3 providers	Female	Never drunk	Never smoked	Less than 7000	School level	Unemployed	Ever Married	Less than or equal to 5 members	Skin lesion	Less than 5 km	Allopathy Private	No	more than 3 months	More than 1 month	30-60	More than 2
Private job	pb	Grade2	Case	less than or equal to 3 providers	Male	Never drunk	Never smoked	More than 7000	Graduate or above	Employed	Never married	more than 5 members	Sensory	More than 5 km	Public health system	Yes	more than 3 months	More than 1 month	Less than 30	More than 2
Agriculture	mb	Grade0	Control	less than or equal to 3 providers	Female	Never drunk	Never smoked	More than 7000	illiterate	Daily wage labourer	Ever Married	Less than or equal to 5 members	Skin lesion	Less than 5 km	AYUSH Private	No	more than 3 months	More than 1 month	30-60	More than 2
Daily wage labourer	pb	Grade0	Control	More than 3providers	Male	Ever Drunk	Ever smoked	More than 7000	School level	Daily wage labourer	Ever Married	more than 5 members	Skin lesion	More than 5 km	Public health system	No	Less than or equal to 3 months	More than 1 month	30-60	More than 2
Daily wage labourer	mb	Grade2	Case	less than or equal to 3 providers	Male	Never drunk	Never smoked	Less than 7000	School level	Daily wage labourer	Never married	Less than or equal to 5 members	Skin lesion	Less than 5 km	Allopathy Private	No	more than 3 months	Less than 1 month	Less than 30	More than 2
Private job	mb	Grade2	Case	less than or equal to 3 providers	Male	Ever Drunk	Never smoked	More than 7000	Graduate or above	Employed	Never married	Less than or equal to 5 members	Skin lesion	Less than 5 km	AYUSH Private	Yes	Less than or equal to 3 months	More than 1 month	Less than 30	More than 2
Private job	mb	Grade1	Case	less than or equal to 3 providers	Male	Ever Drunk	Never smoked	More than 7000	School level	Employed	Ever Married	Less than or equal to 5 members	Skin lesion	Less than 5 km	Public health system	No	Less than or equal to 3 months	More than 1 month	30-60	More than 2
Daily wage labourer	pb	Grade0	Control	less than or equal to 3 providers	Male	Ever Drunk	Ever smoked	More than 7000	School level	Daily wage labourer	Never married	Less than or equal to 5 members	Skin lesion	Less than 5 km	Unqualified	No	Less than or equal to 3 months	Less than 1 month	Less than 30	More than 2
Daily wage labourer	mb	Grade0	Control	less than or equal to 3 providers	Male	Never drunk	Never smoked	Less than 7000	illiterate	Daily wage labourer	Ever Married	Less than or equal to 5 members	Skin lesion	Less than 5 km	Public health system	No	Less than or equal to 3 months	More than 1 month	30-60	More than 2
Self-employed	mb	Grade0	Control	less than or equal to 3 providers	Male	Never drunk	Never smoked	More than 7000	illiterate	Employed	Ever Married	more than 5 members	Skin lesion	More than 5 km	Allopathy Private	No	more than 3 months	More than 1 month	30-60	More than 2
Daily wage labourer	mb	Grade0	Control	less than or equal to 3 providers	Female	Never drunk	Never smoked	Less than 7000	illiterate	Daily wage labourer	Ever Married	more than 5 members	Skin lesion	Less than 5 km	Public health system	No	more than 3 months	More than 1 month	30-60	More than 2
Unemployed	mb	Grade2	Case	less than or equal to 3 providers	Female	Never drunk	Ever smoked	Less than 7000	School level	Unemployed	Never married	Less than or equal to 5 members	Skin lesion	Less than 5 km	Allopathy Private	No	Less than or equal to 3 months	Less than 1 month	Less than 30	More than 2
Daily wage labourer	mb	Grade1	Case	More than 3providers	Female	Never drunk	Ever smoked	More than 7000	illiterate	Daily wage labourer	Ever Married	more than 5 members	Sensory	Less than 5 km	Unqualified	No	more than 3 months	More than 1 month	30-60	More than 2
Daily wage labourer	mb	Grade0	Control	less than or equal to 3 providers	Male	Never drunk	Ever smoked	Less than 7000	School level	Daily wage labourer	Ever Married	Less than or equal to 5 members	Skin lesion	Less than 5 km	Public health system	No	Less than or equal to 3 months	Less than 1 month	30-60	More than 2
Private job	pb	Grade0	Control	More than 3providers	Male	Ever Drunk	Never smoked	More than 7000	School level	Employed	Ever Married	Less than or equal to 5 members	Skin lesion	Less than 5 km	Allopathy Private	Yes	Less than or equal to 3 months	More than 1 month	30-60	More than 2
Self-employed	mb	Grade1	Case	More than 3providers	Male	Ever Drunk	Ever smoked	More than 7000	Graduate or above	Employed	Never married	Less than or equal to 5 members	Skin lesion	Less than 5 km	Unqualified	No	Less than or equal to 3 months	More than 1 month	30-60	More than 2
Daily wage labourer	mb	Grade2	Case	More than 3providers	Male	Never drunk	Never smoked	Less than 7000	School level	Daily wage labourer	Ever Married	more than 5 members	Sensory	Less than 5 km	AYUSH Private	No	Less than or equal to 3 months	More than 1 month	30-60	More than 2
Housewife	pb	Grade0	Control	less than or equal to 3 providers	Female	Never drunk	Never smoked	More than 7000	illiterate	Unemployed	Ever Married	Less than or equal to 5 members	Skin lesion	Less than 5 km	Public health system	No	more than 3 months	More than 1 month	More than 60	More than 2
Others, specify	mb	Grade1	Case	less than or equal to 3 providers	Male	Ever Drunk	Never smoked	More than 7000	Graduate or above	Unemployed	Ever Married	Less than or equal to 5 members	Skin lesion	Less than 5 km	Unqualified	No	more than 3 months	More than 1 month	30-60	More than 2
Self-employed	mb	Grade0	Control	less than or equal to 3 providers	Male	Never drunk	Never smoked	More than 7000	School level	Employed	Ever Married	more than 5 members	Skin lesion	More than 5 km	Unqualified	Yes	more than 3 months	More than 1 month	Less than 30	More than 2
Others, specify	mb	Grade0	Control	less than or equal to 3 providers	Male	Never drunk	Ever smoked	More than 7000	illiterate	Unemployed	Never married	more than 5 members	Skin lesion	More than 5 km	Public health system	No	more than 3 months	Less than 1 month	Less than 30	More than 2
Others, specify	mb	Grade0	Control	less than or equal to 3 providers	Male	Ever Drunk	Never smoked	Less than 7000	School level	Unemployed	Ever Married	Less than or equal to 5 members	Skin lesion	Less than 5 km	Public health system	No	more than 3 months	Less than 1 month	30-60	More than 2
Student	mb	Grade1	Case	less than or equal to 3 providers	Male	Never drunk	Never smoked	More than 7000	Graduate or above	Unemployed	Never married	Less than or equal to 5 members	Sensory	More than 5 km	AYUSH Private	Yes	Less than or equal to 3 months	More than 1 month	Less than 30	More than 2
Unemployed	mb	Grade2	Case	less than or equal to 3 providers	Male	Never drunk	Never smoked	More than 7000	illiterate	Unemployed	Ever Married	Less than or equal to 5 members	Sensory	More than 5 km	Allopathy Private	No	more than 3 months	More than 1 month	30-60	More than 2
Daily wage labourer	mb	Grade2	Case	More than 3providers	Male	Ever Drunk	Never smoked	Less than 7000	School level	Daily wage labourer	Ever Married	more than 5 members	Sensory	Less than 5 km	Unqualified	Yes	more than 3 months	More than 1 month	30-60	More than 2
Daily wage labourer	mb	Grade0	Control	less than or equal to 3 providers	Male	Ever Drunk	Ever smoked	Less than 7000	illiterate	Daily wage labourer	Ever Married	Less than or equal to 5 members	Skin lesion	More than 5 km	Unqualified	No	more than 3 months	More than 1 month	30-60	More than 2
Unemployed	mb	Grade2	Case	less than or equal to 3 providers	Male	Never drunk	Never smoked	Less than 7000	School level	Unemployed	Never married	more than 5 members	Muscle	More than 5 km	AYUSH Private	No	more than 3 months	More than 1 month	Less than 30	More than 2
Daily wage labourer	mb	Grade0	Control	less than or equal to 3 providers	Female	Ever Drunk	Never smoked	Less than 7000	illiterate	Daily wage labourer	Ever Married	more than 5 members	Skin lesion	Less than 5 km	Public health system	No	Less than or equal to 3 months	Less than 1 month	30-60	More than 2
Agriculture	mb	Grade1	Case	less than or equal to 3 providers	Male	Never drunk	Never smoked	Less than 7000	illiterate	Daily wage labourer	Ever Married	Less than or equal to 5 members	Skin lesion	More than 5 km	Unqualified	No	Less than or equal to 3 months	Less than 1 month	30-60	More than 2
Daily wage labourer	mb	Grade2	Case	More than 3providers	Male	Ever Drunk	Never smoked	More than 7000	School level	Daily wage labourer	Never married	Less than or equal to 5 members	Sensory	Less than 5 km	Allopathy Private	Yes	Less than or equal to 3 months	More than 1 month	30-60	More than 2
Daily wage labourer	mb	Grade2	Case	less than or equal to 3 providers	Male	Ever Drunk	Ever smoked	More than 7000	illiterate	Daily wage labourer	Ever Married	Less than or equal to 5 members	Skin lesion	More than 5 km	Allopathy Private	No	more than 3 months	More than 1 month	30-60	More than 2
Daily wage labourer	mb	Grade0	Control	More than 3providers	Male	Never drunk	Ever smoked	Less than 7000	illiterate	Daily wage labourer	Ever Married	Less than or equal to 5 members	Sensory	Less than 5 km	Public health system	Yes	more than 3 months	Less than 1 month	30-60	More than 2
Private job	mb	Grade2	Case	More than 3providers	Female	Never drunk	Never smoked	More than 7000	School level	Employed	Ever Married	Less than or equal to 5 members	Skin lesion	More than 5 km	AYUSH Private	Yes	more than 3 months	More than 1 month	30-60	More than 2
Agriculture	mb	Grade0	Control	less than or equal to 3 providers	Male	Never drunk	Never smoked	More than 7000	School level	Daily wage labourer	Ever Married	more than 5 members	Skin lesion	More than 5 km	Allopathy Private	No	Less than or equal to 3 months	More than 1 month	Less than 30	More than 2
Others, specify	pb	Grade1	Case	less than or equal to 3 providers	Female	Never drunk	Never smoked	More than 7000	School level	Unemployed	Ever Married	Less than or equal to 5 members	Skin lesion	Less than 5 km	Unqualified	Yes	more than 3 months	More than 1 month	Less than 30	More than 2
Agriculture	mb	Grade2	Case	More than 3providers	Male	Ever Drunk	Ever smoked	More than 7000	illiterate	Daily wage labourer	Ever Married	more than 5 members	Sensory	Less than 5 km	Allopathy Private	No	more than 3 months	More than 1 month	30-60	More than 2
Daily wage labourer	mb	Grade0	Control	less than or equal to 3 providers	Male	Never drunk	Ever smoked	More than 7000	School level	Daily wage labourer	Ever Married	Less than or equal to 5 members	Skin lesion	Less than 5 km	AYUSH Private	No	more than 3 months	More than 1 month	30-60	More than 2
Daily wage labourer	pb	Grade0	Control	less than or equal to 3 providers	Female	Ever Drunk	Never smoked	Less than 7000	illiterate	Daily wage labourer	Ever Married	Less than or equal to 5 members	Skin lesion	Less than 5 km	Public health system	No	Less than or equal to 3 months	More than 1 month	Less than 30	More than 2
Daily wage labourer	mb	Grade1	Case	less than or equal to 3 providers	Male	Never drunk	Ever smoked	Less than 7000	School level	Daily wage labourer	Never married	more than 5 members	Skin lesion	More than 5 km	Allopathy Private	No	more than 3 months	More than 1 month	Less than 30	More than 2
Agriculture	mb	Grade0	Control	More than 3providers	Male	Never drunk	Never smoked	More than 7000	School level	Daily wage labourer	Ever Married	more than 5 members	Skin lesion	Less than 5 km	AYUSH Private	No	Less than or equal to 3 months	More than 1 month	Less than 30	More than 2
Self-employed	pb	Grade0	Control	less than or equal to 3 providers	Male	Ever Drunk	Never smoked	Less than 7000	School level	Employed	Ever Married	Less than or equal to 5 members	Skin lesion	Less than 5 km	Unqualified	Yes	more than 3 months	Less than 1 month	Less than 30	More than 2
Student	mb	Grade1	Case	More than 3providers	Male	Never drunk	Ever smoked	More than 7000	Graduate or above	Unemployed	Never married	Less than or equal to 5 members	Skin lesion	Less than 5 km	Allopathy Private	No	Less than or equal to 3 months	Less than 1 month	Less than 30	More than 2
Housewife	mb	Grade2	Case	More than 3providers	Female	Never drunk	Never smoked	Less than 7000	illiterate	Unemployed	Ever Married	more than 5 members	Skin lesion	Less than 5 km	Public health system	No	Less than or equal to 3 months	More than 1 month	30-60	More than 2
Daily wage labourer	mb	Grade1	Case	less than or equal to 3 providers	Male	Never drunk	Ever smoked	Less than 7000	illiterate	Daily wage labourer	Ever Married	Less than or equal to 5 members	Skin lesion	More than 5 km	Unqualified	No	more than 3 months	More than 1 month	30-60	More than 2
Daily wage labourer	mb	Grade1	Case	More than 3providers	Female	Never drunk	Ever smoked	Less than 7000	illiterate	Daily wage labourer	Ever Married	Less than or equal to 5 members	Skin lesion	More than 5 km	Allopathy Private	No	more than 3 months	More than 1 month	30-60	More than 2
Private job	mb	Grade2	Case	less than or equal to 3 providers	Female	Never drunk	Never smoked	Less than 7000	School level	Employed	Ever Married	Less than or equal to 5 members	Skin lesion	More than 5 km	Allopathy Private	No	more than 3 months	More than 1 month	Less than 30	More than 2
Private job	mb	Grade1	Case	less than or equal to 3 providers	Female	Never drunk	Never smoked	More than 7000	illiterate	Employed	Ever Married	more than 5 members	Skin lesion	More than 5 km	Public health system	No	Less than or equal to 3 months	More than 1 month	Less than 30	More than 2
Daily wage labourer	mb	Grade1	Case	less than or equal to 3 providers	Male	Never drunk	Never smoked	Less than 7000	illiterate	Daily wage labourer	Ever Married	Less than or equal to 5 members	Sensory	Less than 5 km	Allopathy Private	No	more than 3 months	More than 1 month	30-60	More than 2
Others, specify	mb	Grade2	Case	less than or equal to 3 providers	Male	Ever Drunk	Never smoked	Less than 7000	School level	Unemployed	Ever Married	Less than or equal to 5 members	Sensory	More than 5 km	Allopathy Private	No	more than 3 months	More than 1 month	30-60	More than 2
Daily wage labourer	mb	Grade1	Case	less than or equal to 3 providers	Female	Ever Drunk	Ever smoked	Less than 7000	illiterate	Daily wage labourer	Ever Married	Less than or equal to 5 members	Skin lesion	More than 5 km	AYUSH Private	No	more than 3 months	Less than 1 month	30-60	More than 2
Agriculture	mb	Grade1	Case	less than or equal to 3 providers	Male	Ever Drunk	Ever smoked	More than 7000	School level	Daily wage labourer	Ever Married	more than 5 members	Sensory	More than 5 km	Allopathy Private	No	more than 3 months	More than 1 month	30-60	More than 2
Unemployed	mb	Grade2	Case	less than or equal to 3 providers	Male	Ever Drunk	Ever smoked	Less than 7000	illiterate	Unemployed	Ever Married	Less than or equal to 5 members	Sensory	More than 5 km	Public health system	No	more than 3 months	Less than 1 month	30-60	More than 2
Government Job	pb	Grade1	Case	less than or equal to 3 providers	Male	Ever Drunk	Ever smoked	More than 7000	School level	Employed	Ever Married	Less than or equal to 5 members	Skin lesion	More than 5 km	Public health system	No	more than 3 months	Less than 1 month	30-60	More than 2
Agriculture	mb	Grade2	Case	less than or equal to 3 providers	Male	Ever Drunk	Never smoked	More than 7000	illiterate	Daily wage labourer	Ever Married	more than 5 members	Sensory	More than 5 km	Allopathy Private	No	more than 3 months	More than 1 month	More than 60	More than 2
Private job	mb	Grade0	Control	More than 3providers	Male	Never drunk	Never smoked	More than 7000	School level	Employed	Ever Married	more than 5 members	Sensory	Less than 5 km	Allopathy Private	Yes	Less than or equal to 3 months	Less than 1 month	30-60	More than 2
Daily wage labourer	mb	Grade2	Case	less than or equal to 3 providers	Male	Ever Drunk	Never smoked	More than 7000	illiterate	Daily wage labourer	Ever Married	Less than or equal to 5 members	Sensory	Less than 5 km	Unqualified	No	more than 3 months	More than 1 month	30-60	More than 2
Private job	mb	Grade2	Case	less than or equal to 3 providers	Female	Never drunk	Ever smoked	Less than 7000	School level	Employed	Never married	Less than or equal to 5 members	Skin lesion	More than 5 km	Allopathy Private	No	more than 3 months	More than 1 month	Less than 30	More than 2
Others, specify	mb	Grade1	Case	less than or equal to 3 providers	Male	Ever Drunk	Never smoked	Less than 7000	illiterate	Unemployed	Ever Married	more than 5 members	Skin lesion	Less than 5 km	Public health system	No	more than 3 months	Less than 1 month	30-60	More than 2
Private job	mb	Grade1	Case	More than 3providers	Male	Ever Drunk	Never smoked	Less than 7000	illiterate	Employed	Ever Married	Less than or equal to 5 members	Skin lesion	More than 5 km	Unqualified	No	Less than or equal to 3 months	More than 1 month	30-60	More than 2
Daily wage labourer	pb	Grade0	Control	less than or equal to 3 providers	Male	Ever Drunk	Ever smoked	More than 7000	School level	Daily wage labourer	Ever Married	Less than or equal to 5 members	Skin lesion	More than 5 km	AYUSH Private	Yes	more than 3 months	More than 1 month	30-60	More than 2
Daily wage labourer	mb	Grade1	Case	More than 3providers	Male	Never drunk	Never smoked	Less than 7000	illiterate	Daily wage labourer	Ever Married	more than 5 members	Skin lesion	More than 5 km	Allopathy Private	No	Less than or equal to 3 months	More than 1 month	More than 60	More than 2
Agriculture	mb	Grade1	Case	less than or equal to 3 providers	Female	Never drunk	Ever smoked	More than 7000	School level	Daily wage labourer	Ever Married	more than 5 members	Skin lesion	Less than 5 km	Public health system	No	more than 3 months	Less than 1 month	Less than 30	More than 2
Private job	mb	Grade0	Control	less than or equal to 3 providers	Male	Ever Drunk	Never smoked	More than 7000	illiterate	Employed	Ever Married	Less than or equal to 5 members	Skin lesion	Less than 5 km	Public health system	No	more than 3 months	Less than 1 month	30-60	More than 2
Agriculture	mb	Grade2	Case	More than 3providers	Male	Ever Drunk	Never smoked	Less than 7000	School level	Daily wage labourer	Ever Married	more than 5 members	Skin lesion	Less than 5 km	Unqualified	No	more than 3 months	More than 1 month	30-60	More than 2
Agriculture	mb	Grade2	Case	less than or equal to 3 providers	Male	Never drunk	Ever smoked	More than 7000	illiterate	Daily wage labourer	Ever Married	more than 5 members	Skin lesion	More than 5 km	Unqualified	No	more than 3 months	More than 1 month	Less than 30	More than 2
Agriculture	mb	Grade1	Case	less than or equal to 3 providers	Male	Ever Drunk	Ever smoked	Less than 7000	illiterate	Daily wage labourer	Never married	Less than or equal to 5 members	Muscle	Less than 5 km	Public health system	No	more than 3 months	Less than 1 month	More than 60	More than 2
Self-employed	mb	Grade2	Case	More than 3providers	Male	Ever Drunk	Never smoked	More than 7000	illiterate	Employed	Ever Married	Less than or equal to 5 members	Skin lesion	Less than 5 km	Allopathy Private	No	more than 3 months	More than 1 month	Less than 30	More than 2
Private job	mb	Grade0	Control	More than 3providers	Male	Never drunk	Never smoked	More than 7000	Graduate or above	Employed	Ever Married	Less than or equal to 5 members	Skin lesion	More than 5 km	Allopathy Private	No	Less than or equal to 3 months	More than 1 month	Less than 30	More than 2
Private job	pb	Grade0	Control	less than or equal to 3 providers	Male	Ever Drunk	Ever smoked	Less than 7000	Graduate or above	Employed	Never married	Less than or equal to 5 members	Skin lesion	Less than 5 km	Allopathy Private	Yes	more than 3 months	More than 1 month	Less than 30	More than 2
Unemployed	mb	Grade0	Control	less than or equal to 3 providers	Male	Ever Drunk	Never smoked	More than 7000	School level	Unemployed	Ever Married	more than 5 members	Skin lesion	Less than 5 km	AYUSH Private	No	Less than or equal to 3 months	More than 1 month	30-60	More than 2
Daily wage labourer	mb	Grade0	Control	More than 3providers	Male	Ever Drunk	Never smoked	Less than 7000	illiterate	Daily wage labourer	Ever Married	Less than or equal to 5 members	Skin lesion	Less than 5 km	Allopathy Private	No	more than 3 months	More than 1 month	30-60	More than 2
Others, specify	mb	Grade0	Control	less than or equal to 3 providers	Male	Ever Drunk	Never smoked	More than 7000	School level	Unemployed	Ever Married	Less than or equal to 5 members	Skin lesion	More than 5 km	AYUSH Private	No	Less than or equal to 3 months	More than 1 month	30-60	More than 2
Housewife	mb	Grade0	Control	More than 3providers	Female	Never drunk	Never smoked	Less than 7000	illiterate	Unemployed	Never married	Less than or equal to 5 members	Skin lesion	Less than 5 km	Allopathy Private	No	Less than or equal to 3 months	More than 1 month	30-60	More than 2
Agriculture	mb	Grade0	Control	less than or equal to 3 providers	Female	Never drunk	Never smoked	Less than 7000	illiterate	Daily wage labourer	Ever Married	Less than or equal to 5 members	Sensory	Less than 5 km	Public health system	No	Less than or equal to 3 months	More than 1 month	Less than 30	More than 2
Agriculture	mb	Grade0	Control	less than or equal to 3 providers	Male	Ever Drunk	Ever smoked	Less than 7000	School level	Daily wage labourer	Ever Married	more than 5 members	Skin lesion	Less than 5 km	Public health system	No	Less than or equal to 3 months	Less than 1 month	30-60	More than 2
Daily wage labourer	mb	Grade2	Case	less than or equal to 3 providers	Male	Never drunk	Ever smoked	Less than 7000	illiterate	Daily wage labourer	Ever Married	more than 5 members	Sensory	Less than 5 km	Public health system	No	more than 3 months	Less than 1 month	30-60	More than 2
Student	mb	Grade2	Case	less than or equal to 3 providers	Female	Never drunk	Ever smoked	Less than 7000	School level	Unemployed	Never married	Less than or equal to 5 members	Muscle	More than 5 km	Unqualified	No	more than 3 months	More than 1 month	Less than 30	More than 2
Private job	mb	Grade2	Case	less than or equal to 3 providers	Male	Ever Drunk	Never smoked	More than 7000	School level	Employed	Ever Married	Less than or equal to 5 members	Skin lesion	Less than 5 km	Public health system	Yes	more than 3 months	Less than 1 month	30-60	More than 2
Daily wage labourer	mb	Grade2	Case	less than or equal to 3 providers	Female	Never drunk	Never smoked	Less than 7000	illiterate	Daily wage labourer	Ever Married	Less than or equal to 5 members	Sensory	Less than 5 km	Allopathy Private	No	more than 3 months	More than 1 month	30-60	More than 2
Daily wage labourer	mb	Grade0	Control	less than or equal to 3 providers	Male	Ever Drunk	Ever smoked	Less than 7000	School level	Daily wage labourer	Ever Married	Less than or equal to 5 members	Skin lesion	Less than 5 km	Public health system	No	Less than or equal to 3 months	More than 1 month	30-60	More than 2
Daily wage labourer	mb	Grade2	Case	less than or equal to 3 providers	Male	Never drunk	Never smoked	Less than 7000	illiterate	Daily wage labourer	Never married	Less than or equal to 5 members	Skin lesion	Less than 5 km	Allopathy Private	No	more than 3 months	Less than 1 month	Less than 30	More than 2
Unemployed	mb	Grade1	Case	less than or equal to 3 providers	Male	Ever Drunk	Ever smoked	Less than 7000	illiterate	Unemployed	Ever Married	more than 5 members	Skin lesion	Less than 5 km	AYUSH Private	No	Less than or equal to 3 months	More than 1 month	30-60	More than 2
Housewife	mb	Grade1	Case	less than or equal to 3 providers	Female	Never drunk	Never smoked	More than 7000	illiterate	Unemployed	Ever Married	more than 5 members	Skin lesion	Less than 5 km	Public health system	Yes	Less than or equal to 3 months	Less than 1 month	30-60	More than 2
Private job	mb	Grade0	Control	less than or equal to 3 providers	Male	Ever Drunk	Ever smoked	More than 7000	School level	Employed	Ever Married	Less than or equal to 5 members	Skin lesion	Less than 5 km	Public health system	No	more than 3 months	Less than 1 month	Less than 30	More than 2
Others, specify	mb	Grade1	Case	less than or equal to 3 providers	Male	Never drunk	Ever smoked	More than 7000	illiterate	Unemployed	Ever Married	more than 5 members	Sensory	More than 5 km	Allopathy Private	No	Less than or equal to 3 months	Less than 1 month	More than 60	More than 2
Others, specify	mb	Grade0	Control	less than or equal to 3 providers	Male	Never drunk	Never smoked	More than 7000	School level	Unemployed	Ever Married	Less than or equal to 5 members	Skin lesion	Less than 5 km	AYUSH Private	Yes	Less than or equal to 3 months	More than 1 month	30-60	More than 2
Unemployed	mb	Grade2	Case	less than or equal to 3 providers	Male	Never drunk	Ever smoked	Less than 7000	School level	Unemployed	Ever Married	more than 5 members	Muscle	More than 5 km	Unqualified	No	more than 3 months	Less than 1 month	30-60	More than 2
Unemployed	mb	Grade1	Case	less than or equal to 3 providers	Male	Ever Drunk	Ever smoked	Less than 7000	illiterate	Unemployed	Ever Married	Less than or equal to 5 members	Skin lesion	More than 5 km	Public health system	No	more than 3 months	Less than 1 month	More than 60	More than 2
Private job	mb	Grade2	Case	less than or equal to 3 providers	Male	Ever Drunk	Never smoked	Less than 7000	School level	Employed	Ever Married	Less than or equal to 5 members	Sensory	More than 5 km	Public health system	No	more than 3 months	More than 1 month	30-60	More than 2
Others, specify	mb	Grade2	Case	More than 3providers	Male	Ever Drunk	Never smoked	More than 7000	illiterate	Unemployed	Ever Married	Less than or equal to 5 members	Sensory	More than 5 km	Allopathy Private	No	more than 3 months	More than 1 month	30-60	More than 2
Others, specify	mb	Grade1	Case	less than or equal to 3 providers	Male	Never drunk	Never smoked	More than 7000	School level	Unemployed	Ever Married	Less than or equal to 5 members	Sensory	Less than 5 km	Public health system	Yes	Less than or equal to 3 months	More than 1 month	30-60	More than 2
Daily wage labourer	pb	Grade0	Control	less than or equal to 3 providers	Male	Ever Drunk	Ever smoked	Less than 7000	illiterate	Daily wage labourer	Ever Married	more than 5 members	Skin lesion	Less than 5 km	Public health system	No	Less than or equal to 3 months	Less than 1 month	30-60	More than 2
Daily wage labourer	mb	Grade2	Case	less than or equal to 3 providers	Male	Never drunk	Never smoked	More than 7000	School level	Daily wage labourer	Ever Married	Less than or equal to 5 members	Skin lesion	Less than 5 km	Allopathy Private	No	Less than or equal to 3 months	Less than 1 month	30-60	More than 2
Daily wage labourer	mb	Grade2	Case	less than or equal to 3 providers	Female	Never drunk	Never smoked	Less than 7000	illiterate	Daily wage labourer	Ever Married	Less than or equal to 5 members	Sensory	Less than 5 km	Unqualified	No	Less than or equal to 3 months	Less than 1 month	30-60	More than 2
Daily wage labourer	pb	Grade0	Control	less than or equal to 3 providers	Male	Never drunk	Never smoked	More than 7000	School level	Daily wage labourer	Ever Married	Less than or equal to 5 members	Skin lesion	Less than 5 km	Allopathy Private	No	Less than or equal to 3 months	More than 1 month	30-60	More than 2
Agriculture	mb	Grade1	Case	less than or equal to 3 providers	Male	Ever Drunk	Never smoked	Less than 7000	School level	Daily wage labourer	Ever Married	more than 5 members	Skin lesion	Less than 5 km	Allopathy Private	No	Less than or equal to 3 months	More than 1 month	More than 60	More than 2
Self-employed	mb	Grade2	Case	less than or equal to 3 providers	Male	Never drunk	Never smoked	Less than 7000	School level	Employed	Ever Married	Less than or equal to 5 members	Skin lesion	Less than 5 km	Allopathy Private	No	more than 3 months	Less than 1 month	Less than 30	More than 2
Agriculture	mb	Grade0	Control	less than or equal to 3 providers	Female	Never drunk	Never smoked	Less than 7000	School level	Daily wage labourer	Ever Married	Less than or equal to 5 members	Skin lesion	More than 5 km	Public health system	No	Less than or equal to 3 months	More than 1 month	Less than 30	More than 2
Others, specify	pb	Grade0	Control	less than or equal to 3 providers	Female	Never drunk	Never smoked	More than 7000	School level	Unemployed	Ever Married	Less than or equal to 5 members	Skin lesion	Less than 5 km	Public health system	No	Less than or equal to 3 months	More than 1 month	30-60	More than 2
Agriculture	mb	Grade0	Control	less than or equal to 3 providers	Male	Ever Drunk	Ever smoked	More than 7000	illiterate	Daily wage labourer	Ever Married	more than 5 members	Skin lesion	Less than 5 km	Public health system	No	Less than or equal to 3 months	Less than 1 month	30-60	More than 2
Others, specify	mb	Grade1	Case	less than or equal to 3 providers	Male	Ever Drunk	Never smoked	More than 7000	School level	Unemployed	Ever Married	Less than or equal to 5 members	Sensory	More than 5 km	Public health system	No	more than 3 months	Less than 1 month	30-60	More than 2
Agriculture	mb	Grade1	Case	less than or equal to 3 providers	Female	Never drunk	Ever smoked	Less than 7000	School level	Daily wage labourer	Ever Married	Less than or equal to 5 members	Skin lesion	Less than 5 km	Unqualified	No	more than 3 months	More than 1 month	30-60	More than 2
Daily wage labourer	mb	Grade1	Case	less than or equal to 3 providers	Male	Never drunk	Ever smoked	Less than 7000	School level	Daily wage labourer	Ever Married	Less than or equal to 5 members	Skin lesion	Less than 5 km	Allopathy Private	No	more than 3 months	More than 1 month	30-60	More than 2
Private job	mb	Grade0	Control	less than or equal to 3 providers	Male	Never drunk	Never smoked	More than 7000	School level	Employed	Ever Married	Less than or equal to 5 members	Sensory	More than 5 km	Allopathy Private	No	Less than or equal to 3 months	More than 1 month	30-60	More than 2
Self-employed	mb	Grade0	Control	less than or equal to 3 providers	Male	Ever Drunk	Ever smoked	More than 7000	School level	Employed	Ever Married	more than 5 members	Skin lesion	Less than 5 km	Public health system	No	more than 3 months	Less than 1 month	30-60	More than 2
Student	mb	Grade0	Control	More than 3providers	Female	Never drunk	Ever smoked	More than 7000	Graduate or above	Unemployed	Never married	Less than or equal to 5 members	Skin lesion	More than 5 km	Allopathy Private	No	more than 3 months	Less than 1 month	Less than 30	More than 2
Private job	mb	Grade2	Case	less than or equal to 3 providers	Male	Ever Drunk	Ever smoked	Less than 7000	School level	Employed	Ever Married	Less than or equal to 5 members	Muscle	More than 5 km	Public health system	No	more than 3 months	More than 1 month	Less than 30	More than 2
Private job	mb	Grade0	Control	More than 3providers	Male	Never drunk	Ever smoked	More than 7000	School level	Employed	Never married	Less than or equal to 5 members	Skin lesion	More than 5 km	Allopathy Private	No	more than 3 months	More than 1 month	Less than 30	More than 2
Housewife	mb	Grade0	Control	less than or equal to 3 providers	Female	Never drunk	Never smoked	More than 7000	School level	Unemployed	Ever Married	more than 5 members	Skin lesion	More than 5 km	Allopathy Private	No	more than 3 months	Less than 1 month	30-60	More than 2
Housewife	pb	Grade0	Control	less than or equal to 3 providers	Female	Ever Drunk	Never smoked	Less than 7000	illiterate	Unemployed	Ever Married	Less than or equal to 5 members	Skin lesion	Less than 5 km	Public health system	No	Less than or equal to 3 months	Less than 1 month	30-60	More than 2
Agriculture	mb	Grade2	Case	less than or equal to 3 providers	Female	Ever Drunk	Never smoked	Less than 7000	School level	Daily wage labourer	Ever Married	Less than or equal to 5 members	Skin lesion	Less than 5 km	Allopathy Private	No	Less than or equal to 3 months	More than 1 month	30-60	More than 2
Daily wage labourer	mb	Grade2	Case	More than 3providers	Male	Ever Drunk	Ever smoked	More than 7000	illiterate	Daily wage labourer	Never married	more than 5 members	Skin lesion	Less than 5 km	Unqualified	No	Less than or equal to 3 months	More than 1 month	Less than 30	More than 2
Agriculture	mb	Grade0	Control	less than or equal to 3 providers	Male	Ever Drunk	Ever smoked	Less than 7000	illiterate	Daily wage labourer	Ever Married	Less than or equal to 5 members	Sensory	Less than 5 km	Public health system	No	more than 3 months	Less than 1 month	30-60	More than 2
Government Job	mb	Grade0	Control	More than 3providers	Male	Never drunk	Never smoked	More than 7000	Graduate or above	Employed	Never married	Less than or equal to 5 members	Skin lesion	More than 5 km	Allopathy Private	Yes	Less than or equal to 3 months	More than 1 month	Less than 30	More than 2
Self-employed	mb	Grade2	Case	More than 3providers	Female	Never drunk	Never smoked	Less than 7000	School level	Employed	Ever Married	Less than or equal to 5 members	Skin lesion	Less than 5 km	Allopathy Private	Yes	more than 3 months	More than 1 month	30-60	More than 2
Private job	pb	Grade0	Control	less than or equal to 3 providers	Female	Ever Drunk	Ever smoked	More than 7000	School level	Employed	Ever Married	Less than or equal to 5 members	Sensory	Less than 5 km	Unqualified	Yes	more than 3 months	More than 1 month	30-60	More than 2
Housewife	pb	Grade0	Control	More than 3providers	Female	Never drunk	Never smoked	More than 7000	illiterate	Unemployed	Ever Married	Less than or equal to 5 members	Skin lesion	Less than 5 km	Public health system	No	Less than or equal to 3 months	More than 1 month	30-60	More than 2
Student	mb	Grade2	Case	More than 3providers	Male	Ever Drunk	Never smoked	Less than 7000	Graduate or above	Unemployed	Never married	Less than or equal to 5 members	Skin lesion	More than 5 km	Allopathy Private	No	more than 3 months	More than 1 month	Less than 30	More than 2
Others, specify	mb	Grade0	Control	More than 3providers	Male	Never drunk	Ever smoked	More than 7000	School level	Unemployed	Ever Married	Less than or equal to 5 members	Skin lesion	Less than 5 km	Allopathy Private	No	more than 3 months	More than 1 month	Less than 30	More than 2
Private job	pb	Grade0	Control	less than or equal to 3 providers	Male	Never drunk	Ever smoked	More than 7000	School level	Employed	Ever Married	Less than or equal to 5 members	Skin lesion	More than 5 km	Allopathy Private	Yes	more than 3 months	More than 1 month	30-60	More than 2
Daily wage labourer	pb	Grade2	Case	less than or equal to 3 providers	Male	Ever Drunk	Ever smoked	Less than 7000	School level	Daily wage labourer	Ever Married	more than 5 members	Skin lesion	More than 5 km	Public health system	No	Less than or equal to 3 months	More than 1 month	Less than 30	More than 2
Self-employed	mb	Grade0	Control	less than or equal to 3 providers	Male	Never drunk	Ever smoked	More than 7000	Graduate or above	Employed	Ever Married	Less than or equal to 5 members	Skin lesion	More than 5 km	Unqualified	No	Less than or equal to 3 months	More than 1 month	More than 60	More than 2
Daily wage labourer	mb	Grade2	Case	less than or equal to 3 providers	Male	Ever Drunk	Never smoked	Less than 7000	School level	Daily wage labourer	Ever Married	more than 5 members	Sensory	Less than 5 km	AYUSH Private	No	more than 3 months	More than 1 month	30-60	More than 2
Daily wage labourer	mb	Grade1	Case	More than 3providers	Male	Never drunk	Never smoked	More than 7000	School level	Daily wage labourer	Ever Married	more than 5 members	Skin lesion	Less than 5 km	Allopathy Private	No	more than 3 months	More than 1 month	Less than 30	More than 2
Housewife	mb	Grade1	Case	More than 3providers	Female	Never drunk	Never smoked	More than 7000	illiterate	Unemployed	Ever Married	Less than or equal to 5 members	Skin lesion	More than 5 km	Allopathy Private	No	more than 3 months	More than 1 month	Less than 30	More than 2
Daily wage labourer	mb	Grade0	Control	less than or equal to 3 providers	Male	Ever Drunk	Ever smoked	More than 7000	School level	Daily wage labourer	Ever Married	more than 5 members	Skin lesion	More than 5 km	Unqualified	No	more than 3 months	More than 1 month	Less than 30	More than 2
Housewife	mb	Grade0	Control	less than or equal to 3 providers	Female	Ever Drunk	Never smoked	Less than 7000	illiterate	Unemployed	Ever Married	more than 5 members	Skin lesion	More than 5 km	Public health system	Yes	Less than or equal to 3 months	Less than 1 month	30-60	More than 2
Daily wage labourer	mb	Grade2	Case	less than or equal to 3 providers	Female	Ever Drunk	Never smoked	Less than 7000	illiterate	Daily wage labourer	Ever Married	more than 5 members	Skin lesion	Less than 5 km	Allopathy Private	No	more than 3 months	More than 1 month	30-60	More than 2
Others, specify	mb	Grade2	Case	less than or equal to 3 providers	Male	Ever Drunk	Never smoked	Less than 7000	illiterate	Unemployed	Ever Married	Less than or equal to 5 members	Skin lesion	Less than 5 km	Public health system	No	more than 3 months	Less than 1 month	30-60	More than 2
Self-employed	mb	Grade2	Case	less than or equal to 3 providers	Male	Ever Drunk	Ever smoked	Less than 7000	illiterate	Employed	Ever Married	Less than or equal to 5 members	Skin lesion	Less than 5 km	Allopathy Private	No	more than 3 months	More than 1 month	30-60	More than 2
Others, specify	pb	Grade0	Control	less than or equal to 3 providers	Male	Never drunk	Ever smoked	More than 7000	School level	Unemployed	Ever Married	Less than or equal to 5 members	Skin lesion	Less than 5 km	Allopathy Private	No	more than 3 months	More than 1 month	More than 60	More than 2
Others, specify	mb	Grade1	Case	less than or equal to 3 providers	Male	Never drunk	Ever smoked	More than 7000	School level	Unemployed	Ever Married	Less than or equal to 5 members	Sensory	More than 5 km	Public health system	No	more than 3 months	Less than 1 month	30-60	More than 2
Private job	mb	Grade0	Control	More than 3providers	Male	Ever Drunk	Ever smoked	Less than 7000	School level	Employed	Ever Married	Less than or equal to 5 members	Skin lesion	More than 5 km	Unqualified	No	Less than or equal to 3 months	Less than 1 month	Less than 30	More than 2
Daily wage labourer	mb	Grade2	Case	More than 3providers	Female	Ever Drunk	Ever smoked	Less than 7000	illiterate	Daily wage labourer	Ever Married	Less than or equal to 5 members	Skin lesion	More than 5 km	AYUSH Private	Yes	more than 3 months	More than 1 month	More than 60	More than 2
Daily wage labourer	mb	Grade2	Case	More than 3providers	Male	Ever Drunk	Never smoked	More than 7000	School level	Daily wage labourer	Ever Married	Less than or equal to 5 members	Skin lesion	More than 5 km	Unqualified	No	Less than or equal to 3 months	More than 1 month	30-60	More than 2
Self-employed	mb	Grade0	Control	less than or equal to 3 providers	Male	Ever Drunk	Ever smoked	Less than 7000	School level	Employed	Ever Married	Less than or equal to 5 members	Sensory	Less than 5 km	AYUSH Private	No	more than 3 months	More than 1 month	30-60	More than 2
Student	mb	Grade0	Control	More than 3providers	Female	Never drunk	Never smoked	Less than 7000	School level	Unemployed	Never married	Less than or equal to 5 members	Skin lesion	Less than 5 km	Allopathy Private	No	Less than or equal to 3 months	More than 1 month	Less than 30	More than 2
Housewife	mb	Grade2	Case	less than or equal to 3 providers	Female	Never drunk	Never smoked	Less than 7000	illiterate	Unemployed	Ever Married	more than 5 members	Skin lesion	More than 5 km	Allopathy Private	No	more than 3 months	More than 1 month	Less than 30	More than 2
Private job	mb	Grade2	Case	More than 3providers	Male	Ever Drunk	Never smoked	More than 7000	School level	Employed	Never married	Less than or equal to 5 members	Sensory	More than 5 km	Allopathy Private	No	Less than or equal to 3 months	More than 1 month	Less than 30	More than 2
Others, specify	pb	Grade2	Case	More than 3providers	Female	Never drunk	Ever smoked	Less than 7000	illiterate	Unemployed	Ever Married	Less than or equal to 5 members	Skin lesion	Less than 5 km	Allopathy Private	No	more than 3 months	More than 1 month	30-60	More than 2
Daily wage labourer	pb	Grade0	Control	More than 3providers	Female	Never drunk	Ever smoked	Less than 7000	illiterate	Daily wage labourer	Ever Married	Less than or equal to 5 members	Skin lesion	More than 5 km	Unqualified	No	more than 3 months	More than 1 month	30-60	More than 2
Daily wage labourer	pb	Grade1	Case	less than or equal to 3 providers	Female	Ever Drunk	Never smoked	More than 7000	illiterate	Daily wage labourer	Ever Married	Less than or equal to 5 members	Sensory	Less than 5 km	AYUSH Private	Yes	more than 3 months	Less than 1 month	30-60	More than 2
Government Job	mb	Grade1	Case	More than 3providers	Male	Ever Drunk	Never smoked	More than 7000	School level	Employed	Ever Married	Less than or equal to 5 members	Skin lesion	Less than 5 km	Allopathy Private	Yes	Less than or equal to 3 months	Less than 1 month	30-60	More than 2
Agriculture	pb	Grade0	Control	less than or equal to 3 providers	Male	Ever Drunk	Ever smoked	Less than 7000	School level	Daily wage labourer	Ever Married	more than 5 members	Skin lesion	More than 5 km	Public health system	Yes	Less than or equal to 3 months	More than 1 month	Less than 30	More than 2
Daily wage labourer	mb	Grade0	Control	less than or equal to 3 providers	Male	Ever Drunk	Ever smoked	Less than 7000	illiterate	Daily wage labourer	Ever Married	Less than or equal to 5 members	Skin lesion	Less than 5 km	Public health system	No	Less than or equal to 3 months	Less than 1 month	30-60	More than 2
Self-employed	mb	Grade1	Case	less than or equal to 3 providers	Male	Never drunk	Never smoked	Less than 7000	illiterate	Employed	Ever Married	Less than or equal to 5 members	Skin lesion	Less than 5 km	Allopathy Private	No	Less than or equal to 3 months	Less than 1 month	30-60	More than 2
Government Job	mb	Grade1	Case	More than 3providers	Male	Ever Drunk	Ever smoked	More than 7000	School level	Employed	Ever Married	Less than or equal to 5 members	Skin lesion	Less than 5 km	Public health system	No	Less than or equal to 3 months	More than 1 month	30-60	More than 2
Housewife	mb	Grade2	Case	less than or equal to 3 providers	Female	Never drunk	Never smoked	Less than 7000	illiterate	Unemployed	Ever Married	more than 5 members	Skin lesion	Less than 5 km	Public health system	Yes	more than 3 months	Less than 1 month	30-60	More than 2
Private job	mb	Grade1	Case	less than or equal to 3 providers	Female	Never drunk	Never smoked	More than 7000	School level	Employed	Ever Married	more than 5 members	Skin lesion	Less than 5 km	Public health system	Yes	Less than or equal to 3 months	Less than 1 month	30-60	More than 2
Agriculture	mb	Grade2	Case	less than or equal to 3 providers	Male	Ever Drunk	Ever smoked	Less than 7000	illiterate	Daily wage labourer	Ever Married	Less than or equal to 5 members	Skin lesion	Less than 5 km	Allopathy Private	No	Less than or equal to 3 months	More than 1 month	More than 60	More than 2
Private job	mb	Grade2	Case	More than 3providers	Male	Ever Drunk	Never smoked	Less than 7000	School level	Employed	Never married	Less than or equal to 5 members	Skin lesion	More than 5 km	AYUSH Private	No	more than 3 months	More than 1 month	Less than 30	More than 2
Agriculture	mb	Grade1	Case	More than 3providers	Female	Never drunk	Never smoked	Less than 7000	illiterate	Daily wage labourer	Ever Married	Less than or equal to 5 members	Skin lesion	More than 5 km	Unqualified	Yes	more than 3 months	More than 1 month	30-60	More than 2
Self-employed	pb	Grade0	Control	less than or equal to 3 providers	Male	Never drunk	Ever smoked	More than 7000	School level	Employed	Ever Married	Less than or equal to 5 members	Sensory	More than 5 km	Allopathy Private	No	Less than or equal to 3 months	More than 1 month	30-60	More than 2
Private job	mb	Grade1	Case	less than or equal to 3 providers	Male	Ever Drunk	Never smoked	Less than 7000	School level	Employed	Ever Married	Less than or equal to 5 members	Sensory	Less than 5 km	Allopathy Private	Yes	more than 3 months	More than 1 month	30-60	More than 2
Others, specify	mb	Grade0	Control	less than or equal to 3 providers	Female	Never drunk	Never smoked	Less than 7000	School level	Unemployed	Ever Married	more than 5 members	Skin lesion	More than 5 km	Unqualified	No	more than 3 months	Less than 1 month	Less than 30	More than 2
Daily wage labourer	mb	Grade0	Control	less than or equal to 3 providers	Male	Never drunk	Never smoked	Less than 7000	School level	Daily wage labourer	Never married	more than 5 members	Skin lesion	Less than 5 km	Allopathy Private	Yes	more than 3 months	More than 1 month	Less than 30	More than 2
Student	mb	Grade0	Control	less than or equal to 3 providers	Male	Never drunk	Never smoked	More than 7000	School level	Unemployed	Never married	Less than or equal to 5 members	Skin lesion	Less than 5 km	Public health system	No	more than 3 months	More than 1 month	Less than 30	More than 2
Unemployed	mb	Grade2	Case	less than or equal to 3 providers	Male	Ever Drunk	Never smoked	More than 7000	illiterate	Unemployed	Ever Married	more than 5 members	Skin lesion	More than 5 km	Unqualified	Yes	more than 3 months	More than 1 month	More than 60	More than 2
Housewife	mb	Grade0	Control	less than or equal to 3 providers	Female	Never drunk	Never smoked	More than 7000	illiterate	Unemployed	Ever Married	more than 5 members	Sensory	More than 5 km	Allopathy Private	No	Less than or equal to 3 months	More than 1 month	Less than 30	More than 2
Self-employed	mb	Grade1	Case	less than or equal to 3 providers	Female	Never drunk	Never smoked	Less than 7000	School level	Employed	Ever Married	Less than or equal to 5 members	Skin lesion	Less than 5 km	Allopathy Private	No	Less than or equal to 3 months	Less than 1 month	30-60	More than 2
Daily wage labourer	mb	Grade1	Case	less than or equal to 3 providers	Female	Never drunk	Ever smoked	Less than 7000	illiterate	Daily wage labourer	Ever Married	Less than or equal to 5 members	Skin lesion	More than 5 km	Unqualified	No	more than 3 months	Less than 1 month	30-60	More than 2
Others, specify	mb	Grade2	Case	More than 3providers	Male	Never drunk	Ever smoked	Less than 7000	School level	Unemployed	Ever Married	more than 5 members	Skin lesion	Less than 5 km	AYUSH Private	No	more than 3 months	More than 1 month	30-60	More than 2
Daily wage labourer	mb	Grade0	Control	less than or equal to 3 providers	Male	Never drunk	Never smoked	Less than 7000	illiterate	Daily wage labourer	Ever Married	Less than or equal to 5 members	Skin lesion	Less than 5 km	Allopathy Private	Yes	more than 3 months	Less than 1 month	30-60	More than 2
Private job	mb	Grade0	Control	More than 3providers	Male	Ever Drunk	Never smoked	Less than 7000	illiterate	Employed	Ever Married	more than 5 members	Sensory	More than 5 km	Unqualified	No	more than 3 months	More than 1 month	30-60	More than 2
Daily wage labourer	mb	Grade0	Control	less than or equal to 3 providers	Male	Ever Drunk	Ever smoked	More than 7000	illiterate	Daily wage labourer	Ever Married	Less than or equal to 5 members	Skin lesion	Less than 5 km	Public health system	No	more than 3 months	Less than 1 month	30-60	More than 2
Daily wage labourer	mb	Grade0	Control	less than or equal to 3 providers	Male	Ever Drunk	Never smoked	Less than 7000	illiterate	Daily wage labourer	Ever Married	more than 5 members	Skin lesion	More than 5 km	Public health system	No	Less than or equal to 3 months	Less than 1 month	30-60	More than 2
Self-employed	mb	Grade0	Control	More than 3providers	Male	Ever Drunk	Ever smoked	More than 7000	School level	Employed	Never married	more than 5 members	Skin lesion	More than 5 km	Unqualified	No	Less than or equal to 3 months	More than 1 month	Less than 30	More than 2
Housewife	mb	Grade0	Control	less than or equal to 3 providers	Female	Never drunk	Never smoked	More than 7000	illiterate	Unemployed	Ever Married	Less than or equal to 5 members	Skin lesion	Less than 5 km	Public health system	No	Less than or equal to 3 months	Less than 1 month	Less than 30	More than 2
Daily wage labourer	mb	Grade2	Case	less than or equal to 3 providers	Male	Never drunk	Never smoked	More than 7000	School level	Daily wage labourer	Ever Married	Less than or equal to 5 members	Sensory	Less than 5 km	Unqualified	No	more than 3 months	More than 1 month	30-60	More than 2
Private job	mb	Grade1	Case	More than 3providers	Male	Never drunk	Never smoked	More than 7000	School level	Employed	Never married	Less than or equal to 5 members	Skin lesion	More than 5 km	Unqualified	No	Less than or equal to 3 months	Less than 1 month	Less than 30	More than 2
Others, specify	mb	Grade0	Control	less than or equal to 3 providers	Female	Never drunk	Ever smoked	More than 7000	illiterate	Unemployed	Ever Married	more than 5 members	Sensory	Less than 5 km	Public health system	No	more than 3 months	More than 1 month	Less than 30	More than 2
Daily wage labourer	mb	Grade2	Case	More than 3providers	Male	Never drunk	Never smoked	More than 7000	School level	Daily wage labourer	Ever Married	Less than or equal to 5 members	Skin lesion	More than 5 km	Allopathy Private	No	more than 3 months	More than 1 month	30-60	More than 2
Agriculture	mb	Grade1	Case	More than 3providers	Male	Never drunk	Ever smoked	More than 7000	School level	Daily wage labourer	Never married	more than 5 members	Sensory	More than 5 km	Allopathy Private	No	Less than or equal to 3 months	More than 1 month	30-60	More than 2
Daily wage labourer	mb	Grade1	Case	More than 3providers	Male	Ever Drunk	Never smoked	Less than 7000	School level	Daily wage labourer	Ever Married	Less than or equal to 5 members	Sensory	Less than 5 km	Unqualified	No	more than 3 months	Less than 1 month	Less than 30	More than 2
Daily wage labourer	mb	Grade1	Case	More than 3providers	Male	Ever Drunk	Ever smoked	Less than 7000	School level	Daily wage labourer	Ever Married	Less than or equal to 5 members	Sensory	Less than 5 km	Unqualified	No	Less than or equal to 3 months	More than 1 month	Less than 30	More than 2
Private job	mb	Grade2	Case	less than or equal to 3 providers	Male	Ever Drunk	Ever smoked	More than 7000	School level	Employed	Never married	more than 5 members	Sensory	Less than 5 km	Public health system	No	Less than or equal to 3 months	Less than 1 month	Less than 30	More than 2
Private job	mb	Grade0	Control	More than 3providers	Male	Never drunk	Never smoked	More than 7000	School level	Employed	Ever Married	Less than or equal to 5 members	Skin lesion	Less than 5 km	Allopathy Private	No	more than 3 months	More than 1 month	Less than 30	More than 2
Agriculture	mb	Grade1	Case	More than 3providers	Male	Never drunk	Never smoked	Less than 7000	School level	Daily wage labourer	Ever Married	more than 5 members	Skin lesion	More than 5 km	Allopathy Private	Yes	Less than or equal to 3 months	Less than 1 month	30-60	More than 2
Private job	pb	Grade0	Control	less than or equal to 3 providers	Male	Ever Drunk	Ever smoked	More than 7000	School level	Employed	Ever Married	Less than or equal to 5 members	Sensory	More than 5 km	Public health system	No	Less than or equal to 3 months	Less than 1 month	30-60	More than 2
Self-employed	mb	Grade2	Case	More than 3providers	Male	Ever Drunk	Ever smoked	More than 7000	illiterate	Employed	Never married	Less than or equal to 5 members	Skin lesion	Less than 5 km	Unqualified	No	Less than or equal to 3 months	More than 1 month	Less than 30	More than 2
Unemployed	pb	Grade0	Control	less than or equal to 3 providers	Male	Never drunk	Never smoked	More than 7000	Graduate or above	Unemployed	Never married	Less than or equal to 5 members	Skin lesion	Less than 5 km	Public health system	Yes	Less than or equal to 3 months	Less than 1 month	Less than 30	More than 2
Agriculture	mb	Grade2	Case	less than or equal to 3 providers	Male	Never drunk	Never smoked	Less than 7000	School level	Daily wage labourer	Ever Married	Less than or equal to 5 members	Sensory	More than 5 km	AYUSH Private	No	more than 3 months	More than 1 month	Less than 30	More than 2
Others, specify	mb	Grade1	Case	less than or equal to 3 providers	Male	Ever Drunk	Never smoked	Less than 7000	illiterate	Unemployed	Ever Married	Less than or equal to 5 members	Skin lesion	Less than 5 km	Unqualified	Yes	more than 3 months	Less than 1 month	30-60	More than 2
Self-employed	mb	Grade2	Case	less than or equal to 3 providers	Male	Never drunk	Never smoked	Less than 7000	School level	Employed	Ever Married	Less than or equal to 5 members	Sensory	Less than 5 km	Public health system	No	Less than or equal to 3 months	Less than 1 month	30-60	More than 2
Housewife	mb	Grade0	Control	less than or equal to 3 providers	Female	Never drunk	Ever smoked	More than 7000	illiterate	Unemployed	Ever Married	more than 5 members	Skin lesion	Less than 5 km	Unqualified	No	more than 3 months	More than 1 month	More than 60	More than 2
Daily wage labourer	mb	Grade1	Case	less than or equal to 3 providers	Male	Ever Drunk	Ever smoked	More than 7000	illiterate	Daily wage labourer	Ever Married	Less than or equal to 5 members	Sensory	More than 5 km	Public health system	Yes	Less than or equal to 3 months	Less than 1 month	30-60	More than 2
Housewife	mb	Grade1	Case	less than or equal to 3 providers	Female	Never drunk	Never smoked	More than 7000	illiterate	Unemployed	Ever Married	more than 5 members	Sensory	Less than 5 km	Public health system	No	Less than or equal to 3 months	Less than 1 month	Less than 30	More than 2
Agriculture	mb	Grade1	Case	less than or equal to 3 providers	Male	Never drunk	Ever smoked	More than 7000	School level	Daily wage labourer	Ever Married	more than 5 members	Skin lesion	More than 5 km	AYUSH Private	Yes	Less than or equal to 3 months	More than 1 month	30-60	More than 2
Private job	mb	Grade2	Case	More than 3providers	Male	Ever Drunk	Never smoked	Less than 7000	School level	Employed	Never married	Less than or equal to 5 members	Sensory	Less than 5 km	Allopathy Private	No	more than 3 months	More than 1 month	Less than 30	More than 2
Others, specify	mb	Grade1	Case	More than 3providers	Male	Never drunk	Ever smoked	Less than 7000	Graduate or above	Unemployed	Ever Married	Less than or equal to 5 members	Skin lesion	Less than 5 km	Allopathy Private	No	more than 3 months	More than 1 month	30-60	More than 2
Agriculture	mb	Grade1	Case	less than or equal to 3 providers	Male	Ever Drunk	Never smoked	Less than 7000	School level	Daily wage labourer	Ever Married	Less than or equal to 5 members	Skin lesion	Less than 5 km	Public health system	No	more than 3 months	Less than 1 month	30-60	More than 2
Housewife	pb	Grade0	Control	less than or equal to 3 providers	Female	Ever Drunk	Never smoked	Less than 7000	illiterate	Unemployed	Ever Married	Less than or equal to 5 members	Skin lesion	More than 5 km	Public health system	No	more than 3 months	Less than 1 month	30-60	More than 2
Daily wage labourer	mb	Grade0	Control	less than or equal to 3 providers	Male	Ever Drunk	Never smoked	Less than 7000	School level	Daily wage labourer	Ever Married	Less than or equal to 5 members	Skin lesion	More than 5 km	Public health system	No	more than 3 months	Less than 1 month	30-60	More than 2
Housewife	mb	Grade0	Control	less than or equal to 3 providers	Female	Never drunk	Never smoked	Less than 7000	illiterate	Unemployed	Ever Married	more than 5 members	Skin lesion	Less than 5 km	Public health system	No	Less than or equal to 3 months	More than 1 month	Less than 30	More than 2
Self-employed	mb	Grade2	Case	More than 3providers	Male	Ever Drunk	Never smoked	Less than 7000	School level	Employed	Ever Married	more than 5 members	Sensory	More than 5 km	Unqualified	No	more than 3 months	More than 1 month	30-60	More than 2
Daily wage labourer	mb	Grade1	Case	less than or equal to 3 providers	Male	Ever Drunk	Ever smoked	Less than 7000	illiterate	Daily wage labourer	Ever Married	more than 5 members	Skin lesion	Less than 5 km	Public health system	No	more than 3 months	More than 1 month	More than 60	More than 2
Daily wage labourer	mb	Grade0	Control	less than or equal to 3 providers	Female	Never drunk	Never smoked	More than 7000	Graduate or above	Daily wage labourer	Never married	more than 5 members	Skin lesion	More than 5 km	Public health system	Yes	more than 3 months	More than 1 month	Less than 30	More than 2
Daily wage labourer	mb	Grade0	Control	less than or equal to 3 providers	Female	Never drunk	Never smoked	Less than 7000	School level	Daily wage labourer	Ever Married	Less than or equal to 5 members	Skin lesion	Less than 5 km	Allopathy Private	No	more than 3 months	Less than 1 month	30-60	Less than or equal to 2
Daily wage labourer	pb	Grade0	Control	less than or equal to 3 providers	Female	Never drunk	Never smoked	Less than 7000	illiterate	Daily wage labourer	Ever Married	more than 5 members	Skin lesion	Less than 5 km	Public health system	No	Less than or equal to 3 months	Less than 1 month	30-60	Less than or equal to 2
Agriculture	mb	Grade0	Control	less than or equal to 3 providers	Male	Ever Drunk	Ever smoked	Less than 7000	illiterate	Daily wage labourer	Ever Married	more than 5 members	Skin lesion	Less than 5 km	Public health system	No	Less than or equal to 3 months	Less than 1 month	30-60	Less than or equal to 2
Daily wage labourer	pb	Grade0	Control	less than or equal to 3 providers	Male	Ever Drunk	Never smoked	More than 7000	School level	Daily wage labourer	Ever Married	Less than or equal to 5 members	Skin lesion	Less than 5 km	AYUSH Private	No	Less than or equal to 3 months	Less than 1 month	30-60	Less than or equal to 2
Daily wage labourer	mb	Grade1	Case	less than or equal to 3 providers	Male	Ever Drunk	Ever smoked	More than 7000	illiterate	Daily wage labourer	Ever Married	more than 5 members	Skin lesion	Less than 5 km	Public health system	No	more than 3 months	Less than 1 month	30-60	Less than or equal to 2
Agriculture	mb	Grade0	Control	less than or equal to 3 providers	Male	Never drunk	Never smoked	More than 7000	School level	Daily wage labourer	Ever Married	more than 5 members	Skin lesion	More than 5 km	Public health system	No	Less than or equal to 3 months	Less than 1 month	Less than 30	Less than or equal to 2
Housewife	mb	Grade1	Case	less than or equal to 3 providers	Female	Never drunk	Never smoked	Less than 7000	illiterate	Unemployed	Ever Married	Less than or equal to 5 members	Sensory	Less than 5 km	Allopathy Private	No	Less than or equal to 3 months	More than 1 month	30-60	Less than or equal to 2
Daily wage labourer	mb	Grade1	Case	less than or equal to 3 providers	Male	Ever Drunk	Never smoked	Less than 7000	School level	Daily wage labourer	Ever Married	Less than or equal to 5 members	Sensory	Less than 5 km	Allopathy Private	No	Less than or equal to 3 months	Less than 1 month	30-60	Less than or equal to 2
Daily wage labourer	mb	Grade0	Control	less than or equal to 3 providers	Male	Never drunk	Never smoked	More than 7000	School level	Daily wage labourer	Ever Married	more than 5 members	Sensory	More than 5 km	Public health system	No	more than 3 months	Less than 1 month	30-60	Less than or equal to 2
Agriculture	pb	Grade0	Control	less than or equal to 3 providers	Female	Never drunk	Never smoked	More than 7000	illiterate	Daily wage labourer	Ever Married	more than 5 members	Skin lesion	More than 5 km	Public health system	No	Less than or equal to 3 months	Less than 1 month	30-60	Less than or equal to 2
Daily wage labourer	mb	Grade2	Case	less than or equal to 3 providers	Male	Never drunk	Ever smoked	Less than 7000	illiterate	Daily wage labourer	Ever Married	Less than or equal to 5 members	Sensory	More than 5 km	Public health system	No	more than 3 months	Less than 1 month	30-60	Less than or equal to 2
Others, specify	mb	Grade2	Case	less than or equal to 3 providers	Female	Never drunk	Never smoked	Less than 7000	illiterate	Unemployed	Ever Married	Less than or equal to 5 members	Skin lesion	Less than 5 km	Allopathy Private	No	more than 3 months	Less than 1 month	30-60	Less than or equal to 2
Others, specify	mb	Grade0	Control	less than or equal to 3 providers	Male	Ever Drunk	Ever smoked	Less than 7000	illiterate	Unemployed	Never married	Less than or equal to 5 members	Skin lesion	More than 5 km	Allopathy Private	No	more than 3 months	More than 1 month	Less than 30	Less than or equal to 2
Agriculture	mb	Grade1	Case	less than or equal to 3 providers	Male	Ever Drunk	Ever smoked	Less than 7000	illiterate	Daily wage labourer	Ever Married	more than 5 members	Skin lesion	More than 5 km	AYUSH Private	No	Less than or equal to 3 months	More than 1 month	30-60	Less than or equal to 2
Agriculture	mb	Grade0	Control	More than 3providers	Female	Never drunk	Ever smoked	Less than 7000	illiterate	Daily wage labourer	Ever Married	Less than or equal to 5 members	Skin lesion	More than 5 km	Unqualified	No	Less than or equal to 3 months	Less than 1 month	30-60	Less than or equal to 2
Agriculture	mb	Grade0	Control	less than or equal to 3 providers	Female	Never drunk	Never smoked	Less than 7000	illiterate	Daily wage labourer	Ever Married	more than 5 members	Skin lesion	More than 5 km	Public health system	No	Less than or equal to 3 months	Less than 1 month	30-60	Less than or equal to 2
Daily wage labourer	mb	Grade1	Case	less than or equal to 3 providers	Male	Never drunk	Ever smoked	Less than 7000	illiterate	Daily wage labourer	Ever Married	more than 5 members	Sensory	Less than 5 km	Public health system	Yes	more than 3 months	More than 1 month	30-60	Less than or equal to 2
Daily wage labourer	pb	Grade0	Control	less than or equal to 3 providers	Female	Never drunk	Never smoked	Less than 7000	School level	Daily wage labourer	Ever Married	Less than or equal to 5 members	Skin lesion	Less than 5 km	Public health system	Yes	Less than or equal to 3 months	Less than 1 month	30-60	Less than or equal to 2
Daily wage labourer	mb	Grade0	Control	less than or equal to 3 providers	Male	Ever Drunk	Never smoked	Less than 7000	illiterate	Daily wage labourer	Ever Married	Less than or equal to 5 members	Skin lesion	More than 5 km	Unqualified	No	more than 3 months	More than 1 month	30-60	Less than or equal to 2
Daily wage labourer	pb	Grade0	Control	less than or equal to 3 providers	Female	Never drunk	Ever smoked	Less than 7000	illiterate	Daily wage labourer	Ever Married	Less than or equal to 5 members	Skin lesion	Less than 5 km	Public health system	No	more than 3 months	Less than 1 month	30-60	Less than or equal to 2
Private job	mb	Grade0	Control	less than or equal to 3 providers	Male	Ever Drunk	Ever smoked	More than 7000	School level	Employed	Ever Married	Less than or equal to 5 members	Skin lesion	Less than 5 km	Public health system	No	more than 3 months	Less than 1 month	Less than 30	Less than or equal to 2
Unemployed	mb	Grade2	Case	less than or equal to 3 providers	Male	Ever Drunk	Never smoked	More than 7000	School level	Unemployed	Ever Married	more than 5 members	Skin lesion	Less than 5 km	Allopathy Private	No	Less than or equal to 3 months	More than 1 month	Less than 30	Less than or equal to 2
Self-employed	mb	Grade2	Case	less than or equal to 3 providers	Male	Ever Drunk	Ever smoked	Less than 7000	School level	Employed	Ever Married	Less than or equal to 5 members	Skin lesion	Less than 5 km	Public health system	Yes	more than 3 months	Less than 1 month	30-60	Less than or equal to 2
Daily wage labourer	pb	Grade0	Control	less than or equal to 3 providers	Male	Ever Drunk	Ever smoked	More than 7000	School level	Daily wage labourer	Never married	Less than or equal to 5 members	Skin lesion	Less than 5 km	Public health system	No	Less than or equal to 3 months	Less than 1 month	Less than 30	Less than or equal to 2
Private job	mb	Grade1	Case	less than or equal to 3 providers	Male	Never drunk	Never smoked	More than 7000	School level	Employed	Never married	more than 5 members	Skin lesion	Less than 5 km	Allopathy Private	No	Less than or equal to 3 months	Less than 1 month	Less than 30	Less than or equal to 2
Housewife	mb	Grade2	Case	less than or equal to 3 providers	Female	Never drunk	Never smoked	Less than 7000	illiterate	Unemployed	Ever Married	Less than or equal to 5 members	Skin lesion	More than 5 km	AYUSH Private	Yes	Less than or equal to 3 months	More than 1 month	Less than 30	Less than or equal to 2
Unemployed	mb	Grade1	Case	less than or equal to 3 providers	Male	Ever Drunk	Ever smoked	Less than 7000	illiterate	Unemployed	Ever Married	more than 5 members	Sensory	Less than 5 km	Unqualified	No	more than 3 months	Less than 1 month	30-60	Less than or equal to 2
Daily wage labourer	mb	Grade2	Case	less than or equal to 3 providers	Male	Ever Drunk	Never smoked	Less than 7000	illiterate	Daily wage labourer	Ever Married	Less than or equal to 5 members	Skin lesion	Less than 5 km	Public health system	No	more than 3 months	Less than 1 month	30-60	Less than or equal to 2
Daily wage labourer	mb	Grade1	Case	More than 3providers	Male	Never drunk	Never smoked	Less than 7000	illiterate	Daily wage labourer	Ever Married	Less than or equal to 5 members	Skin lesion	Less than 5 km	Allopathy Private	No	more than 3 months	More than 1 month	30-60	Less than or equal to 2
Housewife	mb	Grade0	Control	less than or equal to 3 providers	Female	Ever Drunk	Ever smoked	Less than 7000	illiterate	Unemployed	Ever Married	more than 5 members	Skin lesion	Less than 5 km	Public health system	No	more than 3 months	Less than 1 month	More than 60	Less than or equal to 2
Daily wage labourer	mb	Grade0	Control	less than or equal to 3 providers	Female	Never drunk	Ever smoked	Less than 7000	School level	Daily wage labourer	Ever Married	Less than or equal to 5 members	Skin lesion	More than 5 km	Allopathy Private	No	more than 3 months	More than 1 month	Less than 30	Less than or equal to 2
Others, specify	mb	Grade2	Case	less than or equal to 3 providers	Female	Ever Drunk	Ever smoked	Less than 7000	School level	Employed	Ever Married	more than 5 members	Skin lesion	Less than 5 km	Public health system	No	more than 3 months	Less than 1 month	More than 60	Less than or equal to 2
Others, specify	pb	Grade0	Control	less than or equal to 3 providers	Female	Never drunk	Never smoked	More than 7000	School level	Unemployed	Ever Married	Less than or equal to 5 members	Skin lesion	Less than 5 km	Public health system	No	more than 3 months	Less than 1 month	Less than 30	Less than or equal to 2
Housewife	mb	Grade0	Control	less than or equal to 3 providers	Female	Never drunk	Ever smoked	More than 7000	illiterate	Unemployed	Ever Married	Less than or equal to 5 members	Sensory	More than 5 km	Public health system	No	more than 3 months	Less than 1 month	30-60	Less than or equal to 2
Daily wage labourer	mb	Grade0	Control	less than or equal to 3 providers	Female	Never drunk	Never smoked	More than 7000	illiterate	Daily wage labourer	Ever Married	Less than or equal to 5 members	Skin lesion	More than 5 km	Public health system	No	more than 3 months	Less than 1 month	30-60	Less than or equal to 2
Daily wage labourer	mb	Grade0	Control	less than or equal to 3 providers	Female	Never drunk	Never smoked	More than 7000	illiterate	Daily wage labourer	Ever Married	Less than or equal to 5 members	Skin lesion	More than 5 km	Public health system	No	Less than or equal to 3 months	Less than 1 month	30-60	Less than or equal to 2
Housewife	mb	Grade0	Control	less than or equal to 3 providers	Female	Never drunk	Never smoked	Less than 7000	illiterate	Unemployed	Ever Married	Less than or equal to 5 members	Skin lesion	More than 5 km	Allopathy Private	No	Less than or equal to 3 months	More than 1 month	Less than 30	Less than or equal to 2
Government Job	mb	Grade0	Control	less than or equal to 3 providers	Male	Ever Drunk	Ever smoked	More than 7000	Graduate or above	Employed	Never married	Less than or equal to 5 members	Skin lesion	Less than 5 km	Allopathy Private	No	Less than or equal to 3 months	Less than 1 month	Less than 30	Less than or equal to 2
Daily wage labourer	mb	Grade0	Control	less than or equal to 3 providers	Male	Ever Drunk	Never smoked	Less than 7000	School level	Daily wage labourer	Ever Married	more than 5 members	Skin lesion	More than 5 km	Allopathy Private	No	Less than or equal to 3 months	Less than 1 month	30-60	Less than or equal to 2
Agriculture	mb	Grade2	Case	less than or equal to 3 providers	Female	Never drunk	Never smoked	Less than 7000	illiterate	Daily wage labourer	Ever Married	Less than or equal to 5 members	Skin lesion	Less than 5 km	Public health system	No	more than 3 months	More than 1 month	30-60	Less than or equal to 2
Daily wage labourer	mb	Grade0	Control	less than or equal to 3 providers	Male	Never drunk	Never smoked	Less than 7000	illiterate	Daily wage labourer	Ever Married	Less than or equal to 5 members	Skin lesion	Less than 5 km	Public health system	No	Less than or equal to 3 months	Less than 1 month	30-60	Less than or equal to 2
Housewife	mb	Grade0	Control	less than or equal to 3 providers	Female	Never drunk	Never smoked	Less than 7000	illiterate	Unemployed	Ever Married	Less than or equal to 5 members	Skin lesion	Less than 5 km	Public health system	Yes	more than 3 months	Less than 1 month	30-60	Less than or equal to 2
Daily wage labourer	mb	Grade2	Case	less than or equal to 3 providers	Male	Ever Drunk	Ever smoked	More than 7000	School level	Daily wage labourer	Ever Married	Less than or equal to 5 members	Skin lesion	Less than 5 km	Public health system	No	more than 3 months	Less than 1 month	30-60	Less than or equal to 2
Daily wage labourer	mb	Grade0	Control	less than or equal to 3 providers	Male	Never drunk	Never smoked	More than 7000	School level	Daily wage labourer	Ever Married	more than 5 members	Skin lesion	Less than 5 km	Public health system	Yes	Less than or equal to 3 months	Less than 1 month	30-60	Less than or equal to 2
Daily wage labourer	mb	Grade0	Control	less than or equal to 3 providers	Female	Never drunk	Never smoked	Less than 7000	School level	Daily wage labourer	Ever Married	Less than or equal to 5 members	Skin lesion	Less than 5 km	Public health system	Yes	Less than or equal to 3 months	Less than 1 month	30-60	Less than or equal to 2
Self-employed	mb	Grade0	Control	less than or equal to 3 providers	Male	Never drunk	Never smoked	More than 7000	Graduate or above	Employed	Never married	more than 5 members	Skin lesion	Less than 5 km	Unqualified	Yes	Less than or equal to 3 months	Less than 1 month	Less than 30	Less than or equal to 2
Others, specify	mb	Grade1	Case	less than or equal to 3 providers	Male	Never drunk	Never smoked	More than 7000	School level	Unemployed	Ever Married	more than 5 members	Skin lesion	More than 5 km	AYUSH Private	Yes	more than 3 months	More than 1 month	Less than 30	Less than or equal to 2
Student	mb	Grade0	Control	less than or equal to 3 providers	Male	Never drunk	Ever smoked	Less than 7000	Graduate or above	Unemployed	Never married	more than 5 members	Skin lesion	More than 5 km	Public health system	No	more than 3 months	Less than 1 month	Less than 30	Less than or equal to 2
Daily wage labourer	mb	Grade1	Case	less than or equal to 3 providers	Male	Ever Drunk	Never smoked	More than 7000	illiterate	Daily wage labourer	Ever Married	Less than or equal to 5 members	Skin lesion	Less than 5 km	Public health system	Yes	more than 3 months	Less than 1 month	More than 60	Less than or equal to 2
Daily wage labourer	mb	Grade0	Control	less than or equal to 3 providers	Male	Never drunk	Ever smoked	Less than 7000	School level	Daily wage labourer	Ever Married	Less than or equal to 5 members	Skin lesion	More than 5 km	Public health system	No	more than 3 months	Less than 1 month	30-60	Less than or equal to 2
Agriculture	mb	Grade0	Control	less than or equal to 3 providers	Male	Ever Drunk	Ever smoked	Less than 7000	School level	Daily wage labourer	Ever Married	Less than or equal to 5 members	Skin lesion	More than 5 km	Public health system	No	Less than or equal to 3 months	Less than 1 month	Less than 30	Less than or equal to 2
Daily wage labourer	mb	Grade1	Case	More than 3providers	Female	Never drunk	Ever smoked	Less than 7000	illiterate	Daily wage labourer	Ever Married	more than 5 members	Sensory	More than 5 km	Unqualified	No	more than 3 months	More than 1 month	30-60	Less than or equal to 2
Daily wage labourer	mb	Grade1	Case	less than or equal to 3 providers	Male	Ever Drunk	Never smoked	Less than 7000	School level	Daily wage labourer	Ever Married	Less than or equal to 5 members	Skin lesion	Less than 5 km	Unqualified	No	more than 3 months	More than 1 month	30-60	Less than or equal to 2
Daily wage labourer	mb	Grade1	Case	less than or equal to 3 providers	Male	Ever Drunk	Never smoked	Less than 7000	School level	Daily wage labourer	Never married	more than 5 members	Skin lesion	Less than 5 km	Public health system	Yes	Less than or equal to 3 months	Less than 1 month	Less than 30	Less than or equal to 2
Agriculture	pb	Grade0	Control	less than or equal to 3 providers	Male	Ever Drunk	Ever smoked	More than 7000	illiterate	Daily wage labourer	Ever Married	more than 5 members	Skin lesion	More than 5 km	Unqualified	Yes	Less than or equal to 3 months	Less than 1 month	30-60	Less than or equal to 2
Student	mb	Grade0	Control	less than or equal to 3 providers	Male	Never drunk	Never smoked	More than 7000	Graduate or above	Unemployed	Never married	more than 5 members	Skin lesion	Less than 5 km	Public health system	Yes	Less than or equal to 3 months	Less than 1 month	Less than 30	Less than or equal to 2
Agriculture	mb	Grade1	Case	less than or equal to 3 providers	Female	Never drunk	Never smoked	Less than 7000	illiterate	Daily wage labourer	Never married	Less than or equal to 5 members	Sensory	More than 5 km	AYUSH Private	No	more than 3 months	More than 1 month	30-60	Less than or equal to 2
Daily wage labourer	mb	Grade0	Control	less than or equal to 3 providers	Male	Ever Drunk	Ever smoked	Less than 7000	illiterate	Daily wage labourer	Ever Married	Less than or equal to 5 members	Sensory	Less than 5 km	Public health system	Yes	Less than or equal to 3 months	Less than 1 month	30-60	Less than or equal to 2
Daily wage labourer	mb	Grade0	Control	less than or equal to 3 providers	Male	Ever Drunk	Ever smoked	Less than 7000	School level	Daily wage labourer	Ever Married	Less than or equal to 5 members	Skin lesion	Less than 5 km	Allopathy Private	No	Less than or equal to 3 months	Less than 1 month	30-60	Less than or equal to 2
Agriculture	mb	Grade0	Control	less than or equal to 3 providers	Male	Ever Drunk	Never smoked	Less than 7000	illiterate	Daily wage labourer	Ever Married	Less than or equal to 5 members	Skin lesion	More than 5 km	Unqualified	No	more than 3 months	More than 1 month	30-60	Less than or equal to 2
Daily wage labourer	mb	Grade0	Control	less than or equal to 3 providers	Male	Ever Drunk	Ever smoked	Less than 7000	illiterate	Daily wage labourer	Ever Married	Less than or equal to 5 members	Skin lesion	Less than 5 km	Public health system	No	more than 3 months	Less than 1 month	30-60	Less than or equal to 2
Others, specify	mb	Grade0	Control	less than or equal to 3 providers	Male	Never drunk	Never smoked	Less than 7000	illiterate	Unemployed	Ever Married	Less than or equal to 5 members	Skin lesion	Less than 5 km	Public health system	No	more than 3 months	Less than 1 month	More than 60	Less than or equal to 2
Private job	mb	Grade1	Case	less than or equal to 3 providers	Male	Never drunk	Ever smoked	More than 7000	School level	Employed	Never married	Less than or equal to 5 members	Sensory	More than 5 km	Public health system	No	Less than or equal to 3 months	Less than 1 month	Less than 30	Less than or equal to 2
Daily wage labourer	pb	Grade0	Control	less than or equal to 3 providers	Female	Never drunk	Never smoked	More than 7000	School level	Daily wage labourer	Ever Married	Less than or equal to 5 members	Skin lesion	Less than 5 km	Public health system	No	Less than or equal to 3 months	Less than 1 month	30-60	Less than or equal to 2
Daily wage labourer	pb	Grade0	Control	less than or equal to 3 providers	Male	Ever Drunk	Ever smoked	Less than 7000	Graduate or above	Daily wage labourer	Never married	Less than or equal to 5 members	Skin lesion	More than 5 km	Unqualified	No	Less than or equal to 3 months	Less than 1 month	Less than 30	Less than or equal to 2
Daily wage labourer	mb	Grade0	Control	less than or equal to 3 providers	Male	Ever Drunk	Ever smoked	More than 7000	School level	Daily wage labourer	Ever Married	Less than or equal to 5 members	Skin lesion	Less than 5 km	Public health system	Yes	more than 3 months	Less than 1 month	30-60	Less than or equal to 2
Student	pb	Grade2	Case	less than or equal to 3 providers	Male	Never drunk	Ever smoked	Less than 7000	School level	Unemployed	Never married	Less than or equal to 5 members	Skin lesion	Less than 5 km	Public health system	No	more than 3 months	Less than 1 month	Less than 30	Less than or equal to 2
Agriculture	pb	Grade0	Control	less than or equal to 3 providers	Male	Ever Drunk	Never smoked	More than 7000	School level	Daily wage labourer	Ever Married	more than 5 members	Skin lesion	Less than 5 km	AYUSH Private	No	more than 3 months	Less than 1 month	30-60	Less than or equal to 2
Daily wage labourer	pb	Grade0	Control	less than or equal to 3 providers	Female	Never drunk	Never smoked	Less than 7000	School level	Daily wage labourer	Ever Married	Less than or equal to 5 members	Skin lesion	Less than 5 km	Public health system	No	more than 3 months	Less than 1 month	30-60	Less than or equal to 2
Government Job	pb	Grade0	Control	less than or equal to 3 providers	Male	Never drunk	Never smoked	More than 7000	School level	Employed	Ever Married	more than 5 members	Skin lesion	Less than 5 km	Public health system	No	Less than or equal to 3 months	Less than 1 month	Less than 30	Less than or equal to 2
Agriculture	mb	Grade0	Control	less than or equal to 3 providers	Female	Never drunk	Never smoked	Less than 7000	illiterate	Daily wage labourer	Never married	Less than or equal to 5 members	Skin lesion	Less than 5 km	Public health system	Yes	Less than or equal to 3 months	Less than 1 month	30-60	Less than or equal to 2
Self-employed	mb	Grade0	Control	less than or equal to 3 providers	Male	Ever Drunk	Ever smoked	More than 7000	School level	Employed	Ever Married	more than 5 members	Skin lesion	Less than 5 km	Public health system	Yes	Less than or equal to 3 months	Less than 1 month	30-60	Less than or equal to 2
Daily wage labourer	mb	Grade1	Case	less than or equal to 3 providers	Female	Never drunk	Never smoked	Less than 7000	School level	Daily wage labourer	Ever Married	more than 5 members	Skin lesion	More than 5 km	AYUSH Private	No	Less than or equal to 3 months	More than 1 month	Less than 30	Less than or equal to 2
Student	mb	Grade0	Control	less than or equal to 3 providers	Male	Never drunk	Never smoked	More than 7000	School level	Unemployed	Never married	Less than or equal to 5 members	Skin lesion	Less than 5 km	Public health system	Yes	Less than or equal to 3 months	Less than 1 month	Less than 30	Less than or equal to 2
Daily wage labourer	mb	Grade0	Control	less than or equal to 3 providers	Male	Never drunk	Never smoked	Less than 7000	illiterate	Daily wage labourer	Ever Married	Less than or equal to 5 members	Skin lesion	More than 5 km	Unqualified	No	more than 3 months	More than 1 month	Less than 30	Less than or equal to 2
Agriculture	mb	Grade0	Control	More than 3providers	Male	Ever Drunk	Ever smoked	Less than 7000	School level	Daily wage labourer	Ever Married	Less than or equal to 5 members	Sensory	Less than 5 km	Public health system	Yes	more than 3 months	Less than 1 month	30-60	Less than or equal to 2
Self-employed	mb	Grade1	Case	less than or equal to 3 providers	Female	Never drunk	Never smoked	More than 7000	School level	Employed	Ever Married	more than 5 members	Sensory	Less than 5 km	Public health system	Yes	more than 3 months	More than 1 month	Less than 30	Less than or equal to 2
Daily wage labourer	mb	Grade1	Case	less than or equal to 3 providers	Male	Ever Drunk	Ever smoked	More than 7000	illiterate	Daily wage labourer	Ever Married	Less than or equal to 5 members	Muscle	Less than 5 km	Public health system	No	more than 3 months	Less than 1 month	More than 60	Less than or equal to 2
Daily wage labourer	mb	Grade1	Case	less than or equal to 3 providers	Male	Ever Drunk	Ever smoked	More than 7000	School level	Daily wage labourer	Ever Married	Less than or equal to 5 members	Skin lesion	More than 5 km	Public health system	No	more than 3 months	Less than 1 month	30-60	Less than or equal to 2
Daily wage labourer	pb	Grade0	Control	less than or equal to 3 providers	Male	Ever Drunk	Ever smoked	More than 7000	illiterate	Daily wage labourer	Ever Married	more than 5 members	Skin lesion	Less than 5 km	Unqualified	No	Less than or equal to 3 months	Less than 1 month	30-60	Less than or equal to 2
Daily wage labourer	pb	Grade0	Control	less than or equal to 3 providers	Male	Ever Drunk	Never smoked	Less than 7000	illiterate	Daily wage labourer	Ever Married	Less than or equal to 5 members	Skin lesion	More than 5 km	Public health system	No	more than 3 months	Less than 1 month	Less than 30	Less than or equal to 2
Private job	mb	Grade0	Control	less than or equal to 3 providers	Male	Ever Drunk	Ever smoked	More than 7000	School level	Employed	Ever Married	Less than or equal to 5 members	Sensory	Less than 5 km	Public health system	No	more than 3 months	Less than 1 month	30-60	Less than or equal to 2
Private job	mb	Grade1	Case	More than 3providers	Male	Ever Drunk	Ever smoked	Less than 7000	illiterate	Employed	Ever Married	more than 5 members	Skin lesion	Less than 5 km	Unqualified	No	Less than or equal to 3 months	More than 1 month	30-60	Less than or equal to 2
Self-employed	pb	Grade0	Control	less than or equal to 3 providers	Male	Never drunk	Ever smoked	More than 7000	Graduate or above	Employed	Ever Married	Less than or equal to 5 members	Skin lesion	Less than 5 km	Public health system	No	Less than or equal to 3 months	Less than 1 month	30-60	Less than or equal to 2
Housewife	mb	Grade0	Control	less than or equal to 3 providers	Female	Never drunk	Never smoked	Less than 7000	illiterate	Unemployed	Ever Married	Less than or equal to 5 members	Skin lesion	Less than 5 km	Public health system	Yes	Less than or equal to 3 months	Less than 1 month	Less than 30	Less than or equal to 2
Daily wage labourer	mb	Grade0	Control	less than or equal to 3 providers	Male	Ever Drunk	Ever smoked	Less than 7000	illiterate	Daily wage labourer	Ever Married	more than 5 members	Skin lesion	Less than 5 km	AYUSH Private	Yes	more than 3 months	More than 1 month	30-60	Less than or equal to 2
Housewife	mb	Grade0	Control	less than or equal to 3 providers	Female	Never drunk	Ever smoked	Less than 7000	School level	Unemployed	Ever Married	more than 5 members	Skin lesion	More than 5 km	Public health system	No	more than 3 months	Less than 1 month	Less than 30	Less than or equal to 2
Agriculture	pb	Grade0	Control	less than or equal to 3 providers	Female	Never drunk	Never smoked	Less than 7000	illiterate	Daily wage labourer	Ever Married	Less than or equal to 5 members	Skin lesion	Less than 5 km	Public health system	No	more than 3 months	Less than 1 month	Less than 30	Less than or equal to 2
Daily wage labourer	mb	Grade0	Control	less than or equal to 3 providers	Male	Ever Drunk	Never smoked	More than 7000	illiterate	Daily wage labourer	Ever Married	Less than or equal to 5 members	Skin lesion	More than 5 km	Public health system	No	more than 3 months	Less than 1 month	30-60	Less than or equal to 2
Private job	mb	Grade0	Control	less than or equal to 3 providers	Male	Ever Drunk	Ever smoked	Less than 7000	School level	Employed	Ever Married	more than 5 members	Skin lesion	Less than 5 km	Public health system	Yes	Less than or equal to 3 months	Less than 1 month	Less than 30	Less than or equal to 2
Agriculture	pb	Grade0	Control	less than or equal to 3 providers	Male	Never drunk	Ever smoked	Less than 7000	illiterate	Daily wage labourer	Ever Married	Less than or equal to 5 members	Skin lesion	More than 5 km	Unqualified	No	more than 3 months	Less than 1 month	30-60	Less than or equal to 2
Others, specify	mb	Grade0	Control	less than or equal to 3 providers	Male	Ever Drunk	Never smoked	Less than 7000	illiterate	Unemployed	Ever Married	Less than or equal to 5 members	Skin lesion	Less than 5 km	Unqualified	No	more than 3 months	More than 1 month	Less than 30	Less than or equal to 2
Housewife	pb	Grade0	Control	less than or equal to 3 providers	Female	Never drunk	Never smoked	Less than 7000	illiterate	Unemployed	Ever Married	more than 5 members	Skin lesion	Less than 5 km	Public health system	No	Less than or equal to 3 months	Less than 1 month	30-60	Less than or equal to 2
Housewife	mb	Grade2	Case	less than or equal to 3 providers	Female	Never drunk	Never smoked	Less than 7000	illiterate	Unemployed	Ever Married	Less than or equal to 5 members	Sensory	Less than 5 km	Allopathy Private	No	Less than or equal to 3 months	More than 1 month	More than 60	Less than or equal to 2
Others, specify	mb	Grade0	Control	less than or equal to 3 providers	Male	Never drunk	Ever smoked	Less than 7000	School level	Unemployed	Ever Married	Less than or equal to 5 members	Skin lesion	More than 5 km	Allopathy Private	No	more than 3 months	Less than 1 month	More than 60	Less than or equal to 2
Daily wage labourer	mb	Grade0	Control	less than or equal to 3 providers	Male	Ever Drunk	Ever smoked	Less than 7000	illiterate	Daily wage labourer	Ever Married	more than 5 members	Skin lesion	Less than 5 km	AYUSH Private	No	Less than or equal to 3 months	Less than 1 month	More than 60	Less than or equal to 2
Agriculture	mb	Grade0	Control	less than or equal to 3 providers	Male	Never drunk	Ever smoked	Less than 7000	School level	Daily wage labourer	Ever Married	Less than or equal to 5 members	Skin lesion	Less than 5 km	AYUSH Private	Yes	Less than or equal to 3 months	Less than 1 month	More than 60	Less than or equal to 2
Daily wage labourer	mb	Grade1	Case	less than or equal to 3 providers	Female	Never drunk	Never smoked	Less than 7000	School level	Daily wage labourer	Ever Married	more than 5 members	Skin lesion	Less than 5 km	Unqualified	No	more than 3 months	More than 1 month	Less than 30	Less than or equal to 2
Self-employed	mb	Grade0	Control	less than or equal to 3 providers	Male	Never drunk	Ever smoked	Less than 7000	School level	Employed	Ever Married	more than 5 members	Sensory	Less than 5 km	Public health system	No	Less than or equal to 3 months	More than 1 month	30-60	Less than or equal to 2
Agriculture	pb	Grade0	Control	less than or equal to 3 providers	Male	Never drunk	Never smoked	Less than 7000	illiterate	Daily wage labourer	Never married	more than 5 members	Skin lesion	Less than 5 km	Public health system	No	Less than or equal to 3 months	Less than 1 month	Less than 30	Less than or equal to 2
Government Job	mb	Grade0	Control	less than or equal to 3 providers	Male	Never drunk	Ever smoked	More than 7000	Graduate or above	Employed	Ever Married	Less than or equal to 5 members	Skin lesion	Less than 5 km	Allopathy Private	No	Less than or equal to 3 months	Less than 1 month	30-60	Less than or equal to 2
Daily wage labourer	pb	Grade0	Control	less than or equal to 3 providers	Male	Ever Drunk	Never smoked	Less than 7000	School level	Daily wage labourer	Ever Married	Less than or equal to 5 members	Skin lesion	More than 5 km	AYUSH Private	No	Less than or equal to 3 months	Less than 1 month	30-60	Less than or equal to 2
Daily wage labourer	mb	Grade0	Control	less than or equal to 3 providers	Male	Ever Drunk	Never smoked	Less than 7000	School level	Daily wage labourer	Ever Married	more than 5 members	Skin lesion	More than 5 km	Public health system	No	more than 3 months	More than 1 month	Less than 30	Less than or equal to 2
Agriculture	pb	Grade0	Control	less than or equal to 3 providers	Female	Never drunk	Never smoked	Less than 7000	illiterate	Daily wage labourer	Ever Married	Less than or equal to 5 members	Skin lesion	Less than 5 km	Public health system	No	more than 3 months	Less than 1 month	30-60	Less than or equal to 2
Daily wage labourer	mb	Grade0	Control	less than or equal to 3 providers	Female	Never drunk	Ever smoked	Less than 7000	illiterate	Daily wage labourer	Ever Married	more than 5 members	Skin lesion	Less than 5 km	Public health system	No	Less than or equal to 3 months	Less than 1 month	30-60	Less than or equal to 2
Private job	pb	Grade0	Control	less than or equal to 3 providers	Male	Ever Drunk	Never smoked	Less than 7000	School level	Employed	Never married	Less than or equal to 5 members	Skin lesion	Less than 5 km	Public health system	Yes	Less than or equal to 3 months	Less than 1 month	Less than 30	Less than or equal to 2
Daily wage labourer	pb	Grade0	Control	less than or equal to 3 providers	Male	Ever Drunk	Never smoked	Less than 7000	illiterate	Daily wage labourer	Ever Married	Less than or equal to 5 members	Skin lesion	Less than 5 km	Allopathy Private	Yes	more than 3 months	Less than 1 month	30-60	Less than or equal to 2
Daily wage labourer	mb	Grade0	Control	less than or equal to 3 providers	Female	Ever Drunk	Ever smoked	Less than 7000	illiterate	Daily wage labourer	Ever Married	Less than or equal to 5 members	Skin lesion	More than 5 km	Public health system	No	Less than or equal to 3 months	Less than 1 month	30-60	Less than or equal to 2
Daily wage labourer	mb	Grade0	Control	less than or equal to 3 providers	Male	Ever Drunk	Ever smoked	More than 7000	School level	Daily wage labourer	Ever Married	more than 5 members	Skin lesion	More than 5 km	Public health system	No	more than 3 months	Less than 1 month	30-60	Less than or equal to 2
Daily wage labourer	mb	Grade0	Control	less than or equal to 3 providers	Female	Never drunk	Never smoked	Less than 7000	illiterate	Daily wage labourer	Ever Married	more than 5 members	Skin lesion	Less than 5 km	Public health system	No	Less than or equal to 3 months	Less than 1 month	30-60	Less than or equal to 2
Agriculture	mb	Grade0	Control	less than or equal to 3 providers	Female	Never drunk	Never smoked	Less than 7000	illiterate	Daily wage labourer	Ever Married	more than 5 members	Skin lesion	Less than 5 km	Public health system	No	more than 3 months	Less than 1 month	30-60	Less than or equal to 2
Daily wage labourer	mb	Grade2	Case	less than or equal to 3 providers	Female	Never drunk	Never smoked	Less than 7000	illiterate	Daily wage labourer	Ever Married	Less than or equal to 5 members	Muscle	Less than 5 km	Public health system	No	more than 3 months	Less than 1 month	30-60	Less than or equal to 2
Daily wage labourer	mb	Grade0	Control	less than or equal to 3 providers	Male	Never drunk	Ever smoked	Less than 7000	School level	Daily wage labourer	Ever Married	more than 5 members	Skin lesion	More than 5 km	Public health system	No	Less than or equal to 3 months	More than 1 month	Less than 30	Less than or equal to 2
Agriculture	pb	Grade0	Control	less than or equal to 3 providers	Female	Never drunk	Ever smoked	Less than 7000	illiterate	Daily wage labourer	Ever Married	Less than or equal to 5 members	Skin lesion	Less than 5 km	Public health system	No	more than 3 months	Less than 1 month	30-60	Less than or equal to 2
Daily wage labourer	mb	Grade1	Case	less than or equal to 3 providers	Male	Never drunk	Ever smoked	More than 7000	School level	Daily wage labourer	Ever Married	Less than or equal to 5 members	Skin lesion	Less than 5 km	Allopathy Private	No	more than 3 months	More than 1 month	30-60	Less than or equal to 2
Self-employed	mb	Grade2	Case	less than or equal to 3 providers	Male	Ever Drunk	Never smoked	Less than 7000	School level	Employed	Ever Married	Less than or equal to 5 members	Skin lesion	Less than 5 km	Public health system	No	more than 3 months	More than 1 month	30-60	Less than or equal to 2
Agriculture	mb	Grade1	Case	less than or equal to 3 providers	Male	Ever Drunk	Ever smoked	Less than 7000	illiterate	Daily wage labourer	Ever Married	more than 5 members	Sensory	More than 5 km	Unqualified	No	Less than or equal to 3 months	More than 1 month	30-60	Less than or equal to 2
Unemployed	mb	Grade0	Control	less than or equal to 3 providers	Female	Never drunk	Never smoked	Less than 7000	illiterate	Unemployed	Ever Married	Less than or equal to 5 members	Skin lesion	Less than 5 km	AYUSH Private	No	more than 3 months	More than 1 month	30-60	Less than or equal to 2
Daily wage labourer	pb	Grade0	Control	less than or equal to 3 providers	Male	Ever Drunk	Never smoked	More than 7000	illiterate	Daily wage labourer	Ever Married	Less than or equal to 5 members	Skin lesion	Less than 5 km	Public health system	No	more than 3 months	Less than 1 month	30-60	Less than or equal to 2
Housewife	mb	Grade0	Control	less than or equal to 3 providers	Female	Never drunk	Never smoked	More than 7000	illiterate	Unemployed	Ever Married	more than 5 members	Skin lesion	Less than 5 km	Allopathy Private	No	Less than or equal to 3 months	Less than 1 month	30-60	Less than or equal to 2
Daily wage labourer	pb	Grade0	Control	less than or equal to 3 providers	Male	Ever Drunk	Never smoked	More than 7000	School level	Daily wage labourer	Never married	more than 5 members	Skin lesion	Less than 5 km	Public health system	No	more than 3 months	Less than 1 month	Less than 30	Less than or equal to 2
Agriculture	mb	Grade0	Control	less than or equal to 3 providers	Male	Ever Drunk	Ever smoked	Less than 7000	School level	Daily wage labourer	Ever Married	more than 5 members	Skin lesion	Less than 5 km	Public health system	Yes	Less than or equal to 3 months	Less than 1 month	30-60	Less than or equal to 2
Others, specify	mb	Grade1	Case	less than or equal to 3 providers	Female	Never drunk	Ever smoked	Less than 7000	School level	Unemployed	Ever Married	Less than or equal to 5 members	Skin lesion	Less than 5 km	Public health system	No	more than 3 months	Less than 1 month	30-60	Less than or equal to 2
Daily wage labourer	pb	Grade0	Control	less than or equal to 3 providers	Male	Ever Drunk	Ever smoked	More than 7000	illiterate	Daily wage labourer	Ever Married	more than 5 members	Skin lesion	Less than 5 km	Public health system	No	Less than or equal to 3 months	Less than 1 month	30-60	Less than or equal to 2
Daily wage labourer	mb	Grade2	Case	less than or equal to 3 providers	Male	Never drunk	Never smoked	Less than 7000	School level	Daily wage labourer	Ever Married	more than 5 members	Skin lesion	Less than 5 km	Allopathy Private	Yes	more than 3 months	Less than 1 month	30-60	Less than or equal to 2
Agriculture	mb	Grade2	Case	less than or equal to 3 providers	Female	Ever Drunk	Ever smoked	More than 7000	illiterate	Daily wage labourer	Ever Married	Less than or equal to 5 members	Sensory	Less than 5 km	Public health system	No	more than 3 months	Less than 1 month	30-60	Less than or equal to 2
Unemployed	mb	Grade1	Case	less than or equal to 3 providers	Male	Ever Drunk	Ever smoked	Less than 7000	School level	Unemployed	Never married	Less than or equal to 5 members	Skin lesion	Less than 5 km	Public health system	No	more than 3 months	Less than 1 month	Less than 30	Less than or equal to 2
Agriculture	mb	Grade2	Case	less than or equal to 3 providers	Male	Ever Drunk	Ever smoked	Less than 7000	School level	Daily wage labourer	Ever Married	Less than or equal to 5 members	Muscle	Less than 5 km	Public health system	Yes	Less than or equal to 3 months	Less than 1 month	30-60	Less than or equal to 2
Daily wage labourer	mb	Grade2	Case	less than or equal to 3 providers	Female	Ever Drunk	Never smoked	Less than 7000	illiterate	Daily wage labourer	Ever Married	Less than or equal to 5 members	Sensory	More than 5 km	Public health system	No	more than 3 months	Less than 1 month	More than 60	Less than or equal to 2
Agriculture	mb	Grade0	Control	less than or equal to 3 providers	Male	Ever Drunk	Never smoked	Less than 7000	illiterate	Daily wage labourer	Ever Married	Less than or equal to 5 members	Sensory	More than 5 km	Public health system	No	Less than or equal to 3 months	Less than 1 month	30-60	Less than or equal to 2
Daily wage labourer	pb	Grade0	Control	less than or equal to 3 providers	Male	Never drunk	Ever smoked	More than 7000	School level	Daily wage labourer	Ever Married	more than 5 members	Sensory	More than 5 km	Public health system	Yes	more than 3 months	Less than 1 month	Less than 30	Less than or equal to 2
Daily wage labourer	mb	Grade1	Case	less than or equal to 3 providers	Male	Ever Drunk	Ever smoked	Less than 7000	School level	Daily wage labourer	Ever Married	Less than or equal to 5 members	Skin lesion	More than 5 km	Public health system	No	more than 3 months	Less than 1 month	30-60	Less than or equal to 2
Agriculture	mb	Grade0	Control	less than or equal to 3 providers	Female	Never drunk	Never smoked	Less than 7000	illiterate	Daily wage labourer	Ever Married	more than 5 members	Skin lesion	Less than 5 km	Public health system	No	Less than or equal to 3 months	Less than 1 month	30-60	Less than or equal to 2
Daily wage labourer	mb	Grade1	Case	less than or equal to 3 providers	Male	Never drunk	Never smoked	More than 7000	School level	Daily wage labourer	Ever Married	Less than or equal to 5 members	Skin lesion	Less than 5 km	Public health system	No	Less than or equal to 3 months	Less than 1 month	30-60	Less than or equal to 2
Daily wage labourer	mb	Grade2	Case	less than or equal to 3 providers	Female	Never drunk	Never smoked	Less than 7000	illiterate	Daily wage labourer	Ever Married	more than 5 members	Skin lesion	Less than 5 km	AYUSH Private	No	more than 3 months	More than 1 month	More than 60	Less than or equal to 2
Daily wage labourer	mb	Grade0	Control	less than or equal to 3 providers	Male	Ever Drunk	Ever smoked	More than 7000	School level	Daily wage labourer	Ever Married	more than 5 members	Sensory	More than 5 km	Public health system	No	Less than or equal to 3 months	Less than 1 month	30-60	Less than or equal to 2
Daily wage labourer	mb	Grade0	Control	less than or equal to 3 providers	Male	Never drunk	Ever smoked	More than 7000	School level	Daily wage labourer	Never married	Less than or equal to 5 members	Skin lesion	More than 5 km	Allopathy Private	Yes	Less than or equal to 3 months	Less than 1 month	Less than 30	Less than or equal to 2
Agriculture	mb	Grade0	Control	less than or equal to 3 providers	Male	Never drunk	Ever smoked	More than 7000	illiterate	Daily wage labourer	Ever Married	Less than or equal to 5 members	Sensory	Less than 5 km	Public health system	No	Less than or equal to 3 months	Less than 1 month	30-60	Less than or equal to 2
Daily wage labourer	pb	Grade1	Case	less than or equal to 3 providers	Male	Never drunk	Never smoked	More than 7000	illiterate	Daily wage labourer	Ever Married	Less than or equal to 5 members	Sensory	Less than 5 km	Public health system	Yes	more than 3 months	Less than 1 month	30-60	Less than or equal to 2
Private job	mb	Grade0	Control	less than or equal to 3 providers	Male	Never drunk	Never smoked	More than 7000	School level	Employed	Ever Married	Less than or equal to 5 members	Skin lesion	Less than 5 km	Public health system	No	Less than or equal to 3 months	Less than 1 month	30-60	Less than or equal to 2
Agriculture	mb	Grade2	Case	less than or equal to 3 providers	Female	Ever Drunk	Ever smoked	Less than 7000	illiterate	Daily wage labourer	Ever Married	more than 5 members	Sensory	Less than 5 km	Public health system	Yes	Less than or equal to 3 months	Less than 1 month	30-60	Less than or equal to 2
Daily wage labourer	mb	Grade0	Control	less than or equal to 3 providers	Female	Never drunk	Ever smoked	Less than 7000	illiterate	Daily wage labourer	Ever Married	Less than or equal to 5 members	Skin lesion	More than 5 km	Unqualified	No	more than 3 months	More than 1 month	30-60	Less than or equal to 2
Daily wage labourer	mb	Grade0	Control	less than or equal to 3 providers	Male	Never drunk	Ever smoked	More than 7000	illiterate	Daily wage labourer	Ever Married	more than 5 members	Skin lesion	Less than 5 km	Public health system	No	more than 3 months	More than 1 month	30-60	Less than or equal to 2
Government Job	pb	Grade0	Control	less than or equal to 3 providers	Female	Never drunk	Never smoked	Less than 7000	School level	Employed	Ever Married	more than 5 members	Skin lesion	Less than 5 km	Public health system	No	more than 3 months	Less than 1 month	30-60	Less than or equal to 2
Others, specify	mb	Grade0	Control	less than or equal to 3 providers	Female	Never drunk	Never smoked	Less than 7000	School level	Employed	Ever Married	Less than or equal to 5 members	Skin lesion	Less than 5 km	Public health system	No	more than 3 months	Less than 1 month	Less than 30	Less than or equal to 2
Others, specify	mb	Grade0	Control	less than or equal to 3 providers	Male	Never drunk	Never smoked	More than 7000	Graduate or above	Unemployed	Ever Married	Less than or equal to 5 members	Skin lesion	More than 5 km	Public health system	Yes	Less than or equal to 3 months	Less than 1 month	30-60	Less than or equal to 2
Daily wage labourer	mb	Grade2	Case	less than or equal to 3 providers	Female	Never drunk	Ever smoked	Less than 7000	School level	Daily wage labourer	Ever Married	Less than or equal to 5 members	Sensory	More than 5 km	Public health system	No	more than 3 months	More than 1 month	30-60	Less than or equal to 2
Agriculture	mb	Grade2	Case	less than or equal to 3 providers	Male	Never drunk	Never smoked	Less than 7000	illiterate	Daily wage labourer	Never married	Less than or equal to 5 members	Sensory	Less than 5 km	Allopathy Private	No	more than 3 months	More than 1 month	30-60	Less than or equal to 2
Agriculture	pb	Grade0	Control	less than or equal to 3 providers	Female	Never drunk	Never smoked	Less than 7000	illiterate	Daily wage labourer	Ever Married	Less than or equal to 5 members	Skin lesion	Less than 5 km	Public health system	Yes	Less than or equal to 3 months	Less than 1 month	Less than 30	Less than or equal to 2
Private job	mb	Grade0	Control	More than 3providers	Male	Never drunk	Never smoked	More than 7000	School level	Employed	Ever Married	Less than or equal to 5 members	Skin lesion	Less than 5 km	Allopathy Private	No	more than 3 months	Less than 1 month	30-60	Less than or equal to 2
Housewife	mb	Grade1	Case	less than or equal to 3 providers	Female	Never drunk	Never smoked	More than 7000	School level	Unemployed	Ever Married	Less than or equal to 5 members	Skin lesion	Less than 5 km	Public health system	No	Less than or equal to 3 months	Less than 1 month	30-60	Less than or equal to 2
Daily wage labourer	mb	Grade0	Control	less than or equal to 3 providers	Male	Never drunk	Never smoked	More than 7000	Graduate or above	Daily wage labourer	Ever Married	Less than or equal to 5 members	Skin lesion	Less than 5 km	Public health system	No	more than 3 months	Less than 1 month	Less than 30	Less than or equal to 2
Agriculture	mb	Grade2	Case	less than or equal to 3 providers	Male	Ever Drunk	Never smoked	Less than 7000	School level	Daily wage labourer	Ever Married	Less than or equal to 5 members	Skin lesion	Less than 5 km	Public health system	No	more than 3 months	Less than 1 month	30-60	Less than or equal to 2
Agriculture	pb	Grade0	Control	less than or equal to 3 providers	Female	Never drunk	Never smoked	Less than 7000	illiterate	Daily wage labourer	Never married	more than 5 members	Skin lesion	More than 5 km	Unqualified	Yes	more than 3 months	Less than 1 month	Less than 30	Less than or equal to 2
Private job	mb	Grade0	Control	less than or equal to 3 providers	Male	Never drunk	Never smoked	More than 7000	School level	Employed	Never married	Less than or equal to 5 members	Skin lesion	Less than 5 km	Public health system	Yes	more than 3 months	Less than 1 month	Less than 30	Less than or equal to 2
Government Job	mb	Grade0	Control	less than or equal to 3 providers	Male	Never drunk	Never smoked	More than 7000	Graduate or above	Employed	Ever Married	Less than or equal to 5 members	Skin lesion	Less than 5 km	Public health system	No	Less than or equal to 3 months	More than 1 month	30-60	Less than or equal to 2
Daily wage labourer	mb	Grade2	Case	less than or equal to 3 providers	Male	Never drunk	Never smoked	Less than 7000	illiterate	Daily wage labourer	Ever Married	more than 5 members	Skin lesion	Less than 5 km	Allopathy Private	No	more than 3 months	More than 1 month	30-60	Less than or equal to 2
Daily wage labourer	pb	Grade0	Control	less than or equal to 3 providers	Female	Never drunk	Never smoked	Less than 7000	illiterate	Daily wage labourer	Ever Married	Less than or equal to 5 members	Skin lesion	Less than 5 km	Public health system	No	Less than or equal to 3 months	Less than 1 month	Less than 30	Less than or equal to 2
Daily wage labourer	mb	Grade1	Case	less than or equal to 3 providers	Female	Never drunk	Never smoked	Less than 7000	illiterate	Daily wage labourer	Ever Married	Less than or equal to 5 members	Skin lesion	Less than 5 km	Public health system	No	Less than or equal to 3 months	Less than 1 month	Less than 30	Less than or equal to 2
Others, specify	mb	Grade1	Case	less than or equal to 3 providers	Male	Ever Drunk	Never smoked	More than 7000	School level	Unemployed	Ever Married	Less than or equal to 5 members	Skin lesion	Less than 5 km	Public health system	Yes	more than 3 months	Less than 1 month	30-60	Less than or equal to 2
Others, specify	mb	Grade0	Control	less than or equal to 3 providers	Male	Ever Drunk	Never smoked	More than 7000	illiterate	Unemployed	Ever Married	Less than or equal to 5 members	Skin lesion	Less than 5 km	Public health system	No	more than 3 months	Less than 1 month	30-60	Less than or equal to 2
Self-employed	mb	Grade0	Control	less than or equal to 3 providers	Male	Ever Drunk	Never smoked	More than 7000	School level	Employed	Ever Married	more than 5 members	Sensory	More than 5 km	Unqualified	Yes	Less than or equal to 3 months	Less than 1 month	30-60	Less than or equal to 2
Private job	pb	Grade0	Control	less than or equal to 3 providers	Male	Ever Drunk	Ever smoked	More than 7000	School level	Employed	Ever Married	Less than or equal to 5 members	Sensory	More than 5 km	Allopathy Private	No	more than 3 months	Less than 1 month	30-60	Less than or equal to 2
Daily wage labourer	pb	Grade0	Control	less than or equal to 3 providers	Male	Ever Drunk	Never smoked	Less than 7000	School level	Daily wage labourer	Ever Married	more than 5 members	Skin lesion	Less than 5 km	Public health system	No	Less than or equal to 3 months	Less than 1 month	30-60	Less than or equal to 2
Daily wage labourer	mb	Grade2	Case	less than or equal to 3 providers	Female	Never drunk	Never smoked	Less than 7000	illiterate	Daily wage labourer	Ever Married	Less than or equal to 5 members	Sensory	More than 5 km	Public health system	No	Less than or equal to 3 months	Less than 1 month	30-60	Less than or equal to 2
Daily wage labourer	mb	Grade2	Case	less than or equal to 3 providers	Female	Never drunk	Ever smoked	More than 7000	School level	Daily wage labourer	Ever Married	Less than or equal to 5 members	Skin lesion	More than 5 km	Allopathy Private	No	more than 3 months	Less than 1 month	30-60	Less than or equal to 2
Private job	mb	Grade0	Control	less than or equal to 3 providers	Male	Ever Drunk	Never smoked	Less than 7000	School level	Employed	Never married	Less than or equal to 5 members	Skin lesion	Less than 5 km	Public health system	No	Less than or equal to 3 months	Less than 1 month	30-60	Less than or equal to 2
Agriculture	mb	Grade1	Case	less than or equal to 3 providers	Male	Ever Drunk	Never smoked	Less than 7000	illiterate	Daily wage labourer	Never married	Less than or equal to 5 members	Skin lesion	Less than 5 km	Public health system	Yes	Less than or equal to 3 months	Less than 1 month	30-60	Less than or equal to 2
Daily wage labourer	mb	Grade2	Case	More than 3providers	Female	Never drunk	Ever smoked	More than 7000	illiterate	Daily wage labourer	Never married	more than 5 members	Sensory	More than 5 km	Unqualified	No	more than 3 months	More than 1 month	30-60	Less than or equal to 2
Self-employed	mb	Grade1	Case	less than or equal to 3 providers	Male	Never drunk	Never smoked	Less than 7000	School level	Employed	Never married	Less than or equal to 5 members	Skin lesion	Less than 5 km	Allopathy Private	No	Less than or equal to 3 months	Less than 1 month	30-60	Less than or equal to 2
Daily wage labourer	mb	Grade0	Control	less than or equal to 3 providers	Male	Never drunk	Never smoked	Less than 7000	illiterate	Daily wage labourer	Ever Married	Less than or equal to 5 members	Sensory	More than 5 km	Allopathy Private	No	Less than or equal to 3 months	Less than 1 month	30-60	Less than or equal to 2
Others, specify	mb	Grade2	Case	less than or equal to 3 providers	Female	Never drunk	Ever smoked	More than 7000	illiterate	Unemployed	Ever Married	Less than or equal to 5 members	Skin lesion	More than 5 km	Unqualified	No	more than 3 months	Less than 1 month	30-60	Less than or equal to 2
Daily wage labourer	pb	Grade0	Control	less than or equal to 3 providers	Male	Never drunk	Never smoked	Less than 7000	School level	Daily wage labourer	Ever Married	Less than or equal to 5 members	Skin lesion	Less than 5 km	Public health system	Yes	Less than or equal to 3 months	Less than 1 month	30-60	Less than or equal to 2
Daily wage labourer	mb	Grade0	Control	less than or equal to 3 providers	Male	Never drunk	Ever smoked	More than 7000	School level	Daily wage labourer	Never married	Less than or equal to 5 members	Skin lesion	More than 5 km	Public health system	Yes	more than 3 months	Less than 1 month	Less than 30	Less than or equal to 2
Private job	mb	Grade0	Control	less than or equal to 3 providers	Male	Ever Drunk	Ever smoked	Less than 7000	School level	Employed	Ever Married	Less than or equal to 5 members	Sensory	Less than 5 km	Allopathy Private	No	Less than or equal to 3 months	More than 1 month	Less than 30	Less than or equal to 2
Daily wage labourer	mb	Grade2	Case	less than or equal to 3 providers	Male	Never drunk	Ever smoked	Less than 7000	illiterate	Daily wage labourer	Ever Married	Less than or equal to 5 members	Sensory	Less than 5 km	Public health system	No	more than 3 months	More than 1 month	30-60	Less than or equal to 2
Agriculture	mb	Grade2	Case	less than or equal to 3 providers	Male	Ever Drunk	Ever smoked	Less than 7000	illiterate	Daily wage labourer	Ever Married	more than 5 members	Skin lesion	More than 5 km	Public health system	No	more than 3 months	Less than 1 month	Less than 30	Less than or equal to 2
Daily wage labourer	mb	Grade0	Control	less than or equal to 3 providers	Male	Never drunk	Ever smoked	Less than 7000	illiterate	Daily wage labourer	Ever Married	Less than or equal to 5 members	Skin lesion	More than 5 km	Public health system	No	more than 3 months	Less than 1 month	30-60	Less than or equal to 2
Daily wage labourer	mb	Grade1	Case	less than or equal to 3 providers	Male	Ever Drunk	Ever smoked	Less than 7000	School level	Daily wage labourer	Ever Married	Less than or equal to 5 members	Skin lesion	More than 5 km	Unqualified	No	more than 3 months	More than 1 month	More than 60	Less than or equal to 2
Daily wage labourer	mb	Grade0	Control	less than or equal to 3 providers	Male	Ever Drunk	Ever smoked	Less than 7000	illiterate	Daily wage labourer	Ever Married	more than 5 members	Skin lesion	Less than 5 km	Public health system	No	more than 3 months	Less than 1 month	30-60	Less than or equal to 2
Daily wage labourer	mb	Grade1	Case	less than or equal to 3 providers	Male	Ever Drunk	Never smoked	Less than 7000	School level	Daily wage labourer	Ever Married	more than 5 members	Skin lesion	More than 5 km	Public health system	No	Less than or equal to 3 months	Less than 1 month	30-60	Less than or equal to 2
Daily wage labourer	mb	Grade1	Case	less than or equal to 3 providers	Male	Ever Drunk	Ever smoked	More than 7000	School level	Daily wage labourer	Ever Married	more than 5 members	Sensory	Less than 5 km	Public health system	No	more than 3 months	Less than 1 month	30-60	Less than or equal to 2
Daily wage labourer	mb	Grade0	Control	less than or equal to 3 providers	Male	Ever Drunk	Never smoked	Less than 7000	School level	Daily wage labourer	Ever Married	Less than or equal to 5 members	Skin lesion	More than 5 km	Allopathy Private	No	more than 3 months	More than 1 month	30-60	Less than or equal to 2
Private job	mb	Grade0	Control	less than or equal to 3 providers	Male	Never drunk	Never smoked	More than 7000	illiterate	Employed	Ever Married	more than 5 members	Skin lesion	More than 5 km	Allopathy Private	No	more than 3 months	Less than 1 month	30-60	Less than or equal to 2
Private job	pb	Grade0	Control	less than or equal to 3 providers	Male	Ever Drunk	Never smoked	More than 7000	Graduate or above	Employed	Never married	Less than or equal to 5 members	Skin lesion	Less than 5 km	Public health system	Yes	Less than or equal to 3 months	Less than 1 month	Less than 30	Less than or equal to 2
Agriculture	mb	Grade2	Case	More than 3providers	Male	Ever Drunk	Never smoked	More than 7000	Graduate or above	Daily wage labourer	Ever Married	Less than or equal to 5 members	Skin lesion	Less than 5 km	Unqualified	Yes	more than 3 months	More than 1 month	30-60	Less than or equal to 2
Daily wage labourer	mb	Grade0	Control	less than or equal to 3 providers	Male	Ever Drunk	Ever smoked	Less than 7000	illiterate	Daily wage labourer	Ever Married	Less than or equal to 5 members	Skin lesion	Less than 5 km	Public health system	No	more than 3 months	Less than 1 month	30-60	Less than or equal to 2
Self-employed	mb	Grade0	Control	less than or equal to 3 providers	Male	Never drunk	Ever smoked	More than 7000	School level	Employed	Ever Married	more than 5 members	Sensory	Less than 5 km	Public health system	No	more than 3 months	Less than 1 month	Less than 30	Less than or equal to 2
Agriculture	mb	Grade0	Control	less than or equal to 3 providers	Female	Never drunk	Never smoked	Less than 7000	School level	Daily wage labourer	Ever Married	Less than or equal to 5 members	Skin lesion	Less than 5 km	Unqualified	No	Less than or equal to 3 months	Less than 1 month	Less than 30	Less than or equal to 2
Daily wage labourer	mb	Grade0	Control	less than or equal to 3 providers	Female	Ever Drunk	Ever smoked	More than 7000	illiterate	Daily wage labourer	Ever Married	Less than or equal to 5 members	Skin lesion	More than 5 km	Public health system	No	more than 3 months	Less than 1 month	30-60	Less than or equal to 2
Daily wage labourer	pb	Grade0	Control	less than or equal to 3 providers	Female	Never drunk	Ever smoked	Less than 7000	illiterate	Daily wage labourer	Ever Married	Less than or equal to 5 members	Skin lesion	Less than 5 km	Public health system	No	more than 3 months	Less than 1 month	30-60	Less than or equal to 2
Daily wage labourer	mb	Grade2	Case	less than or equal to 3 providers	Male	Ever Drunk	Ever smoked	More than 7000	School level	Daily wage labourer	Never married	Less than or equal to 5 members	Skin lesion	Less than 5 km	Allopathy Private	No	Less than or equal to 3 months	Less than 1 month	Less than 30	Less than or equal to 2
Housewife	mb	Grade0	Control	less than or equal to 3 providers	Female	Never drunk	Never smoked	Less than 7000	illiterate	Unemployed	Ever Married	Less than or equal to 5 members	Skin lesion	Less than 5 km	Public health system	No	more than 3 months	Less than 1 month	30-60	Less than or equal to 2
Daily wage labourer	mb	Grade0	Control	less than or equal to 3 providers	Male	Ever Drunk	Never smoked	Less than 7000	illiterate	Daily wage labourer	Ever Married	Less than or equal to 5 members	Skin lesion	Less than 5 km	Public health system	No	Less than or equal to 3 months	Less than 1 month	Less than 30	Less than or equal to 2
Daily wage labourer	pb	Grade0	Control	less than or equal to 3 providers	Male	Never drunk	Never smoked	Less than 7000	School level	Daily wage labourer	Ever Married	more than 5 members	Skin lesion	Less than 5 km	Public health system	No	Less than or equal to 3 months	Less than 1 month	Less than 30	Less than or equal to 2
Student	mb	Grade2	Case	less than or equal to 3 providers	Female	Never drunk	Never smoked	Less than 7000	School level	Unemployed	Never married	Less than or equal to 5 members	Skin lesion	Less than 5 km	Public health system	Yes	more than 3 months	Less than 1 month	Less than 30	Less than or equal to 2
Daily wage labourer	pb	Grade0	Control	less than or equal to 3 providers	Female	Never drunk	Ever smoked	Less than 7000	illiterate	Daily wage labourer	Ever Married	Less than or equal to 5 members	Skin lesion	More than 5 km	Allopathy Private	No	more than 3 months	More than 1 month	30-60	Less than or equal to 2
Agriculture	mb	Grade0	Control	less than or equal to 3 providers	Male	Ever Drunk	Ever smoked	Less than 7000	illiterate	Daily wage labourer	Ever Married	more than 5 members	Skin lesion	Less than 5 km	AYUSH Private	No	Less than or equal to 3 months	Less than 1 month	30-60	Less than or equal to 2
Daily wage labourer	pb	Grade0	Control	less than or equal to 3 providers	Male	Ever Drunk	Never smoked	More than 7000	School level	Daily wage labourer	Ever Married	Less than or equal to 5 members	Skin lesion	More than 5 km	Public health system	No	more than 3 months	Less than 1 month	30-60	Less than or equal to 2
Daily wage labourer	mb	Grade0	Control	More than 3providers	Male	Never drunk	Ever smoked	More than 7000	School level	Daily wage labourer	Ever Married	more than 5 members	Skin lesion	More than 5 km	Public health system	No	Less than or equal to 3 months	More than 1 month	30-60	Less than or equal to 2
Daily wage labourer	pb	Grade0	Control	less than or equal to 3 providers	Male	Ever Drunk	Never smoked	More than 7000	illiterate	Daily wage labourer	Ever Married	more than 5 members	Skin lesion	Less than 5 km	Public health system	No	more than 3 months	Less than 1 month	More than 60	Less than or equal to 2
Daily wage labourer	pb	Grade0	Control	less than or equal to 3 providers	Male	Ever Drunk	Ever smoked	Less than 7000	School level	Daily wage labourer	Ever Married	more than 5 members	Skin lesion	Less than 5 km	Allopathy Private	Yes	Less than or equal to 3 months	Less than 1 month	30-60	Less than or equal to 2
Daily wage labourer	mb	Grade0	Control	less than or equal to 3 providers	Male	Ever Drunk	Ever smoked	Less than 7000	School level	Daily wage labourer	Ever Married	Less than or equal to 5 members	Skin lesion	More than 5 km	Public health system	No	more than 3 months	Less than 1 month	30-60	Less than or equal to 2
Student	mb	Grade2	Case	less than or equal to 3 providers	Male	Never drunk	Never smoked	Less than 7000	School level	Unemployed	Never married	more than 5 members	Sensory	Less than 5 km	AYUSH Private	No	more than 3 months	Less than 1 month	Less than 30	Less than or equal to 2
Government Job	mb	Grade0	Control	less than or equal to 3 providers	Male	Never drunk	Never smoked	More than 7000	Graduate or above	Employed	Ever Married	Less than or equal to 5 members	Skin lesion	Less than 5 km	Public health system	Yes	more than 3 months	Less than 1 month	30-60	Less than or equal to 2
Daily wage labourer	mb	Grade0	Control	less than or equal to 3 providers	Male	Never drunk	Ever smoked	More than 7000	School level	Daily wage labourer	Ever Married	Less than or equal to 5 members	Skin lesion	More than 5 km	Allopathy Private	No	more than 3 months	More than 1 month	30-60	Less than or equal to 2
Daily wage labourer	mb	Grade0	Control	More than 3providers	Male	Never drunk	Ever smoked	Less than 7000	School level	Daily wage labourer	Ever Married	more than 5 members	Skin lesion	Less than 5 km	Allopathy Private	No	Less than or equal to 3 months	More than 1 month	30-60	Less than or equal to 2
Student	pb	Grade0	Control	less than or equal to 3 providers	Female	Never drunk	Never smoked	Less than 7000	School level	Unemployed	Never married	Less than or equal to 5 members	Skin lesion	Less than 5 km	Unqualified	Yes	more than 3 months	Less than 1 month	Less than 30	Less than or equal to 2
Agriculture	mb	Grade2	Case	less than or equal to 3 providers	Male	Ever Drunk	Never smoked	More than 7000	School level	Daily wage labourer	Ever Married	more than 5 members	Muscle	More than 5 km	AYUSH Private	Yes	more than 3 months	More than 1 month	Less than 30	Less than or equal to 2
Government Job	mb	Grade0	Control	less than or equal to 3 providers	Male	Never drunk	Never smoked	More than 7000	School level	Employed	Ever Married	Less than or equal to 5 members	Skin lesion	Less than 5 km	Public health system	No	Less than or equal to 3 months	Less than 1 month	30-60	Less than or equal to 2
Daily wage labourer	pb	Grade0	Control	less than or equal to 3 providers	Female	Never drunk	Never smoked	Less than 7000	illiterate	Daily wage labourer	Ever Married	Less than or equal to 5 members	Skin lesion	Less than 5 km	Public health system	No	more than 3 months	Less than 1 month	30-60	Less than or equal to 2
Daily wage labourer	mb	Grade2	Case	less than or equal to 3 providers	Female	Never drunk	Never smoked	Less than 7000	illiterate	Daily wage labourer	Ever Married	more than 5 members	Sensory	Less than 5 km	Public health system	No	Less than or equal to 3 months	Less than 1 month	Less than 30	Less than or equal to 2
Housewife	mb	Grade0	Control	less than or equal to 3 providers	Female	Never drunk	Never smoked	More than 7000	illiterate	Unemployed	Ever Married	more than 5 members	Sensory	More than 5 km	Public health system	No	Less than or equal to 3 months	Less than 1 month	30-60	Less than or equal to 2
Student	pb	Grade0	Control	less than or equal to 3 providers	Male	Never drunk	Ever smoked	More than 7000	Graduate or above	Unemployed	Never married	Less than or equal to 5 members	Skin lesion	Less than 5 km	Public health system	Yes	Less than or equal to 3 months	Less than 1 month	Less than 30	Less than or equal to 2
Daily wage labourer	mb	Grade0	Control	less than or equal to 3 providers	Female	Never drunk	Ever smoked	Less than 7000	illiterate	Daily wage labourer	Ever Married	Less than or equal to 5 members	Skin lesion	Less than 5 km	Unqualified	No	more than 3 months	More than 1 month	Less than 30	Less than or equal to 2
Housewife	pb	Grade1	Case	less than or equal to 3 providers	Female	Ever Drunk	Ever smoked	Less than 7000	illiterate	Unemployed	Ever Married	Less than or equal to 5 members	Skin lesion	Less than 5 km	Public health system	No	more than 3 months	Less than 1 month	30-60	Less than or equal to 2
Daily wage labourer	mb	Grade2	Case	less than or equal to 3 providers	Male	Never drunk	Never smoked	More than 7000	School level	Daily wage labourer	Never married	Less than or equal to 5 members	Skin lesion	Less than 5 km	Unqualified	No	Less than or equal to 3 months	More than 1 month	Less than 30	Less than or equal to 2
Daily wage labourer	pb	Grade0	Control	less than or equal to 3 providers	Male	Ever Drunk	Ever smoked	Less than 7000	School level	Daily wage labourer	Ever Married	Less than or equal to 5 members	Skin lesion	Less than 5 km	Public health system	No	Less than or equal to 3 months	Less than 1 month	30-60	Less than or equal to 2
Daily wage labourer	mb	Grade0	Control	less than or equal to 3 providers	Male	Never drunk	Never smoked	More than 7000	illiterate	Daily wage labourer	Ever Married	Less than or equal to 5 members	Skin lesion	More than 5 km	Public health system	Yes	more than 3 months	More than 1 month	30-60	Less than or equal to 2
Private job	pb	Grade1	Case	less than or equal to 3 providers	Male	Never drunk	Never smoked	Less than 7000	School level	Employed	Never married	Less than or equal to 5 members	Sensory	Less than 5 km	Allopathy Private	Yes	Less than or equal to 3 months	Less than 1 month	Less than 30	Less than or equal to 2
Daily wage labourer	pb	Grade0	Control	less than or equal to 3 providers	Male	Ever Drunk	Never smoked	Less than 7000	illiterate	Daily wage labourer	Ever Married	Less than or equal to 5 members	Skin lesion	More than 5 km	Allopathy Private	No	more than 3 months	Less than 1 month	Less than 30	Less than or equal to 2
Student	mb	Grade0	Control	less than or equal to 3 providers	Male	Never drunk	Never smoked	Less than 7000	School level	Unemployed	Never married	Less than or equal to 5 members	Sensory	Less than 5 km	Allopathy Private	No	Less than or equal to 3 months	More than 1 month	Less than 30	Less than or equal to 2
Daily wage labourer	mb	Grade0	Control	less than or equal to 3 providers	Male	Ever Drunk	Ever smoked	Less than 7000	illiterate	Daily wage labourer	Ever Married	more than 5 members	Skin lesion	Less than 5 km	AYUSH Private	No	Less than or equal to 3 months	More than 1 month	More than 60	Less than or equal to 2
Private job	mb	Grade0	Control	less than or equal to 3 providers	Male	Ever Drunk	Ever smoked	More than 7000	School level	Employed	Ever Married	Less than or equal to 5 members	Sensory	Less than 5 km	Allopathy Private	Yes	more than 3 months	Less than 1 month	30-60	Less than or equal to 2
Agriculture	mb	Grade1	Case	less than or equal to 3 providers	Male	Ever Drunk	Ever smoked	More than 7000	School level	Daily wage labourer	Ever Married	more than 5 members	Sensory	More than 5 km	Allopathy Private	No	Less than or equal to 3 months	Less than 1 month	30-60	Less than or equal to 2
Daily wage labourer	mb	Grade1	Case	less than or equal to 3 providers	Male	Ever Drunk	Never smoked	More than 7000	illiterate	Daily wage labourer	Ever Married	Less than or equal to 5 members	Skin lesion	Less than 5 km	Allopathy Private	No	more than 3 months	Less than 1 month	30-60	Less than or equal to 2
Agriculture	mb	Grade2	Case	More than 3providers	Male	Ever Drunk	Never smoked	Less than 7000	illiterate	Daily wage labourer	Ever Married	Less than or equal to 5 members	Skin lesion	Less than 5 km	AYUSH Private	Yes	more than 3 months	Less than 1 month	30-60	Less than or equal to 2
Self-employed	pb	Grade0	Control	less than or equal to 3 providers	Male	Never drunk	Ever smoked	More than 7000	School level	Employed	Ever Married	Less than or equal to 5 members	Skin lesion	Less than 5 km	Unqualified	Yes	Less than or equal to 3 months	Less than 1 month	30-60	Less than or equal to 2
Daily wage labourer	mb	Grade0	Control	less than or equal to 3 providers	Male	Never drunk	Never smoked	More than 7000	School level	Daily wage labourer	Ever Married	more than 5 members	Sensory	More than 5 km	Public health system	No	more than 3 months	Less than 1 month	30-60	Less than or equal to 2
Agriculture	pb	Grade0	Control	less than or equal to 3 providers	Female	Ever Drunk	Never smoked	Less than 7000	illiterate	Daily wage labourer	Ever Married	more than 5 members	Skin lesion	More than 5 km	Public health system	No	Less than or equal to 3 months	Less than 1 month	More than 60	Less than or equal to 2
Private job	mb	Grade2	Case	less than or equal to 3 providers	Male	Ever Drunk	Ever smoked	Less than 7000	School level	Employed	Never married	Less than or equal to 5 members	Sensory	Less than 5 km	Public health system	No	more than 3 months	Less than 1 month	Less than 30	Less than or equal to 2
Housewife	mb	Grade0	Control	less than or equal to 3 providers	Female	Never drunk	Never smoked	Less than 7000	illiterate	Unemployed	Ever Married	Less than or equal to 5 members	Sensory	Less than 5 km	Public health system	No	more than 3 months	Less than 1 month	30-60	Less than or equal to 2
Daily wage labourer	mb	Grade0	Control	less than or equal to 3 providers	Male	Ever Drunk	Never smoked	More than 7000	School level	Daily wage labourer	Ever Married	Less than or equal to 5 members	Skin lesion	Less than 5 km	Public health system	No	Less than or equal to 3 months	Less than 1 month	30-60	Less than or equal to 2
Daily wage labourer	pb	Grade0	Control	less than or equal to 3 providers	Female	Never drunk	Never smoked	Less than 7000	illiterate	Daily wage labourer	Ever Married	Less than or equal to 5 members	Skin lesion	Less than 5 km	Public health system	No	Less than or equal to 3 months	Less than 1 month	30-60	Less than or equal to 2
Daily wage labourer	mb	Grade2	Case	less than or equal to 3 providers	Female	Ever Drunk	Never smoked	Less than 7000	illiterate	Daily wage labourer	Ever Married	Less than or equal to 5 members	Skin lesion	Less than 5 km	Unqualified	No	more than 3 months	Less than 1 month	30-60	Less than or equal to 2
Daily wage labourer	pb	Grade0	Control	less than or equal to 3 providers	Male	Ever Drunk	Never smoked	Less than 7000	illiterate	Daily wage labourer	Ever Married	Less than or equal to 5 members	Skin lesion	Less than 5 km	Allopathy Private	No	more than 3 months	Less than 1 month	30-60	Less than or equal to 2
Daily wage labourer	mb	Grade0	Control	less than or equal to 3 providers	Male	Ever Drunk	Never smoked	More than 7000	School level	Daily wage labourer	Ever Married	Less than or equal to 5 members	Skin lesion	Less than 5 km	Public health system	Yes	Less than or equal to 3 months	Less than 1 month	30-60	Less than or equal to 2
Daily wage labourer	pb	Grade0	Control	less than or equal to 3 providers	Male	Never drunk	Never smoked	More than 7000	illiterate	Daily wage labourer	Ever Married	Less than or equal to 5 members	Sensory	More than 5 km	Public health system	No	Less than or equal to 3 months	Less than 1 month	Less than 30	Less than or equal to 2
Others, specify	mb	Grade1	Case	less than or equal to 3 providers	Female	Ever Drunk	Ever smoked	Less than 7000	illiterate	Unemployed	Ever Married	Less than or equal to 5 members	Skin lesion	Less than 5 km	Public health system	No	more than 3 months	Less than 1 month	30-60	Less than or equal to 2
Housewife	mb	Grade0	Control	less than or equal to 3 providers	Female	Never drunk	Ever smoked	More than 7000	Graduate or above	Unemployed	Ever Married	Less than or equal to 5 members	Skin lesion	Less than 5 km	Public health system	No	more than 3 months	Less than 1 month	30-60	Less than or equal to 2
Daily wage labourer	mb	Grade2	Case	less than or equal to 3 providers	Male	Ever Drunk	Ever smoked	Less than 7000	School level	Daily wage labourer	Ever Married	more than 5 members	Skin lesion	More than 5 km	Allopathy Private	No	more than 3 months	Less than 1 month	Less than 30	Less than or equal to 2
Daily wage labourer	mb	Grade0	Control	less than or equal to 3 providers	Male	Ever Drunk	Ever smoked	More than 7000	School level	Daily wage labourer	Ever Married	more than 5 members	Sensory	Less than 5 km	Public health system	No	Less than or equal to 3 months	More than 1 month	Less than 30	Less than or equal to 2
Agriculture	mb	Grade0	Control	less than or equal to 3 providers	Male	Ever Drunk	Ever smoked	Less than 7000	School level	Daily wage labourer	Ever Married	more than 5 members	Skin lesion	Less than 5 km	Public health system	Yes	Less than or equal to 3 months	Less than 1 month	Less than 30	Less than or equal to 2
Agriculture	pb	Grade0	Control	less than or equal to 3 providers	Male	Ever Drunk	Ever smoked	Less than 7000	illiterate	Daily wage labourer	Ever Married	more than 5 members	Skin lesion	More than 5 km	Public health system	No	more than 3 months	Less than 1 month	30-60	Less than or equal to 2
Private job	mb	Grade1	Case	less than or equal to 3 providers	Male	Never drunk	Ever smoked	Less than 7000	School level	Employed	Ever Married	more than 5 members	Skin lesion	Less than 5 km	Allopathy Private	No	Less than or equal to 3 months	Less than 1 month	30-60	Less than or equal to 2
Agriculture	mb	Grade1	Case	less than or equal to 3 providers	Male	Never drunk	Ever smoked	Less than 7000	School level	Daily wage labourer	Never married	Less than or equal to 5 members	Sensory	More than 5 km	Public health system	Yes	more than 3 months	Less than 1 month	Less than 30	Less than or equal to 2
Agriculture	mb	Grade1	Case	less than or equal to 3 providers	Male	Never drunk	Ever smoked	Less than 7000	School level	Daily wage labourer	Ever Married	Less than or equal to 5 members	Skin lesion	Less than 5 km	Public health system	No	more than 3 months	Less than 1 month	30-60	Less than or equal to 2
Agriculture	mb	Grade2	Case	less than or equal to 3 providers	Male	Never drunk	Never smoked	Less than 7000	illiterate	Daily wage labourer	Ever Married	Less than or equal to 5 members	Skin lesion	Less than 5 km	Public health system	No	more than 3 months	Less than 1 month	Less than 30	Less than or equal to 2
Daily wage labourer	pb	Grade0	Control	less than or equal to 3 providers	Male	Ever Drunk	Ever smoked	Less than 7000	illiterate	Daily wage labourer	Ever Married	Less than or equal to 5 members	Skin lesion	Less than 5 km	Public health system	No	Less than or equal to 3 months	Less than 1 month	30-60	Less than or equal to 2
Housewife	pb	Grade0	Control	less than or equal to 3 providers	Female	Never drunk	Never smoked	Less than 7000	illiterate	Unemployed	Ever Married	Less than or equal to 5 members	Skin lesion	More than 5 km	Public health system	No	more than 3 months	Less than 1 month	Less than 30	Less than or equal to 2
Student	mb	Grade0	Control	less than or equal to 3 providers	Female	Never drunk	Never smoked	Less than 7000	School level	Unemployed	Never married	Less than or equal to 5 members	Skin lesion	Less than 5 km	Public health system	Yes	Less than or equal to 3 months	Less than 1 month	Less than 30	Less than or equal to 2
Daily wage labourer	pb	Grade1	Case	less than or equal to 3 providers	Female	Ever Drunk	Ever smoked	Less than 7000	illiterate	Daily wage labourer	Ever Married	more than 5 members	Sensory	Less than 5 km	Public health system	No	more than 3 months	More than 1 month	30-60	Less than or equal to 2
Private job	mb	Grade0	Control	less than or equal to 3 providers	Male	Ever Drunk	Never smoked	More than 7000	illiterate	Employed	Ever Married	more than 5 members	Skin lesion	Less than 5 km	Public health system	No	Less than or equal to 3 months	Less than 1 month	30-60	Less than or equal to 2
Agriculture	mb	Grade0	Control	less than or equal to 3 providers	Male	Never drunk	Never smoked	Less than 7000	illiterate	Daily wage labourer	Ever Married	Less than or equal to 5 members	Skin lesion	Less than 5 km	Public health system	No	more than 3 months	Less than 1 month	30-60	Less than or equal to 2
Private job	mb	Grade0	Control	less than or equal to 3 providers	Male	Ever Drunk	Never smoked	More than 7000	School level	Employed	Never married	Less than or equal to 5 members	Sensory	Less than 5 km	Unqualified	No	Less than or equal to 3 months	More than 1 month	Less than 30	Less than or equal to 2
Daily wage labourer	mb	Grade1	Case	less than or equal to 3 providers	Female	Never drunk	Never smoked	Less than 7000	School level	Daily wage labourer	Ever Married	Less than or equal to 5 members	Skin lesion	Less than 5 km	AYUSH Private	No	more than 3 months	Less than 1 month	30-60	Less than or equal to 2
Unemployed	mb	Grade2	Case	less than or equal to 3 providers	Female	Never drunk	Never smoked	Less than 7000	illiterate	Unemployed	Ever Married	Less than or equal to 5 members	Skin lesion	Less than 5 km	Public health system	No	more than 3 months	Less than 1 month	30-60	Less than or equal to 2
Daily wage labourer	pb	Grade0	Control	less than or equal to 3 providers	Male	Never drunk	Never smoked	Less than 7000	School level	Daily wage labourer	Ever Married	more than 5 members	Skin lesion	More than 5 km	Allopathy Private	No	Less than or equal to 3 months	More than 1 month	30-60	Less than or equal to 2
Agriculture	mb	Grade1	Case	More than 3providers	Male	Ever Drunk	Never smoked	More than 7000	School level	Daily wage labourer	Ever Married	Less than or equal to 5 members	Skin lesion	Less than 5 km	Allopathy Private	No	more than 3 months	More than 1 month	Less than 30	Less than or equal to 2
Private job	mb	Grade0	Control	less than or equal to 3 providers	Female	Never drunk	Ever smoked	Less than 7000	illiterate	Employed	Ever Married	Less than or equal to 5 members	Skin lesion	Less than 5 km	Public health system	No	more than 3 months	Less than 1 month	30-60	Less than or equal to 2
Daily wage labourer	mb	Grade1	Case	less than or equal to 3 providers	Female	Never drunk	Never smoked	Less than 7000	illiterate	Daily wage labourer	Ever Married	Less than or equal to 5 members	Skin lesion	Less than 5 km	Public health system	No	more than 3 months	Less than 1 month	30-60	Less than or equal to 2
Daily wage labourer	pb	Grade0	Control	less than or equal to 3 providers	Male	Ever Drunk	Never smoked	More than 7000	School level	Daily wage labourer	Ever Married	Less than or equal to 5 members	Skin lesion	Less than 5 km	Allopathy Private	No	more than 3 months	More than 1 month	30-60	Less than or equal to 2
Daily wage labourer	mb	Grade1	Case	less than or equal to 3 providers	Female	Ever Drunk	Never smoked	Less than 7000	illiterate	Daily wage labourer	Ever Married	Less than or equal to 5 members	Skin lesion	More than 5 km	Public health system	No	Less than or equal to 3 months	Less than 1 month	30-60	Less than or equal to 2
Daily wage labourer	mb	Grade0	Control	less than or equal to 3 providers	Male	Ever Drunk	Ever smoked	Less than 7000	illiterate	Daily wage labourer	Ever Married	more than 5 members	Skin lesion	Less than 5 km	Public health system	No	more than 3 months	Less than 1 month	30-60	Less than or equal to 2
Daily wage labourer	pb	Grade0	Control	less than or equal to 3 providers	Male	Ever Drunk	Never smoked	Less than 7000	illiterate	Daily wage labourer	Ever Married	Less than or equal to 5 members	Skin lesion	Less than 5 km	Public health system	No	Less than or equal to 3 months	Less than 1 month	30-60	Less than or equal to 2
Self-employed	mb	Grade1	Case	less than or equal to 3 providers	Male	Ever Drunk	Never smoked	Less than 7000	School level	Employed	Ever Married	Less than or equal to 5 members	Skin lesion	Less than 5 km	Public health system	Yes	Less than or equal to 3 months	Less than 1 month	Less than 30	Less than or equal to 2
Daily wage labourer	pb	Grade0	Control	less than or equal to 3 providers	Male	Never drunk	Never smoked	Less than 7000	School level	Daily wage labourer	Ever Married	Less than or equal to 5 members	Skin lesion	Less than 5 km	Unqualified	No	Less than or equal to 3 months	Less than 1 month	30-60	Less than or equal to 2
Agriculture	mb	Grade0	Control	less than or equal to 3 providers	Female	Ever Drunk	Never smoked	Less than 7000	School level	Daily wage labourer	Ever Married	Less than or equal to 5 members	Skin lesion	More than 5 km	Public health system	No	more than 3 months	Less than 1 month	30-60	Less than or equal to 2
Private job	mb	Grade0	Control	less than or equal to 3 providers	Male	Never drunk	Never smoked	More than 7000	School level	Employed	Never married	Less than or equal to 5 members	Skin lesion	More than 5 km	Allopathy Private	No	more than 3 months	Less than 1 month	Less than 30	Less than or equal to 2
Daily wage labourer	mb	Grade0	Control	less than or equal to 3 providers	Male	Never drunk	Never smoked	Less than 7000	illiterate	Daily wage labourer	Never married	more than 5 members	Skin lesion	Less than 5 km	Allopathy Private	No	Less than or equal to 3 months	Less than 1 month	Less than 30	Less than or equal to 2
Agriculture	mb	Grade0	Control	less than or equal to 3 providers	Female	Never drunk	Never smoked	Less than 7000	School level	Daily wage labourer	Ever Married	Less than or equal to 5 members	Skin lesion	Less than 5 km	Unqualified	No	Less than or equal to 3 months	More than 1 month	30-60	Less than or equal to 2
Unemployed	pb	Grade2	Case	less than or equal to 3 providers	Female	Never drunk	Never smoked	Less than 7000	illiterate	Unemployed	Ever Married	more than 5 members	Skin lesion	Less than 5 km	Unqualified	No	more than 3 months	More than 1 month	30-60	Less than or equal to 2
Self-employed	pb	Grade0	Control	less than or equal to 3 providers	Female	Never drunk	Never smoked	Less than 7000	School level	Employed	Ever Married	Less than or equal to 5 members	Sensory	Less than 5 km	Public health system	Yes	more than 3 months	Less than 1 month	Less than 30	Less than or equal to 2
Self-employed	mb	Grade2	Case	less than or equal to 3 providers	Male	Never drunk	Never smoked	Less than 7000	School level	Employed	Ever Married	Less than or equal to 5 members	Skin lesion	Less than 5 km	Allopathy Private	Yes	more than 3 months	Less than 1 month	30-60	Less than or equal to 2
Housewife	mb	Grade2	Case	less than or equal to 3 providers	Female	Never drunk	Never smoked	More than 7000	illiterate	Unemployed	Ever Married	Less than or equal to 5 members	Skin lesion	More than 5 km	Public health system	No	more than 3 months	More than 1 month	Less than 30	Less than or equal to 2
Self-employed	mb	Grade2	Case	less than or equal to 3 providers	Male	Ever Drunk	Ever smoked	More than 7000	School level	Employed	Ever Married	Less than or equal to 5 members	Skin lesion	Less than 5 km	Allopathy Private	No	Less than or equal to 3 months	Less than 1 month	30-60	Less than or equal to 2
Unemployed	pb	Grade0	Control	less than or equal to 3 providers	Female	Ever Drunk	Ever smoked	Less than 7000	illiterate	Unemployed	Ever Married	more than 5 members	Skin lesion	Less than 5 km	Public health system	Yes	Less than or equal to 3 months	Less than 1 month	30-60	Less than or equal to 2
Agriculture	mb	Grade2	Case	less than or equal to 3 providers	Male	Never drunk	Never smoked	Less than 7000	illiterate	Daily wage labourer	Ever Married	Less than or equal to 5 members	Skin lesion	Less than 5 km	Allopathy Private	No	Less than or equal to 3 months	Less than 1 month	30-60	Less than or equal to 2
Daily wage labourer	mb	Grade1	Case	less than or equal to 3 providers	Female	Never drunk	Never smoked	Less than 7000	illiterate	Daily wage labourer	Ever Married	Less than or equal to 5 members	Skin lesion	Less than 5 km	Public health system	No	more than 3 months	Less than 1 month	30-60	Less than or equal to 2
Agriculture	mb	Grade0	Control	less than or equal to 3 providers	Male	Ever Drunk	Ever smoked	Less than 7000	School level	Daily wage labourer	Ever Married	more than 5 members	Skin lesion	Less than 5 km	Public health system	No	Less than or equal to 3 months	Less than 1 month	More than 60	Less than or equal to 2
Daily wage labourer	mb	Grade1	Case	less than or equal to 3 providers	Male	Ever Drunk	Ever smoked	Less than 7000	illiterate	Daily wage labourer	Ever Married	Less than or equal to 5 members	Skin lesion	Less than 5 km	Public health system	No	Less than or equal to 3 months	Less than 1 month	More than 60	Less than or equal to 2
Daily wage labourer	pb	Grade0	Control	less than or equal to 3 providers	Female	Never drunk	Never smoked	Less than 7000	illiterate	Daily wage labourer	Ever Married	Less than or equal to 5 members	Skin lesion	Less than 5 km	Public health system	No	Less than or equal to 3 months	Less than 1 month	Less than 30	Less than or equal to 2
Daily wage labourer	mb	Grade0	Control	less than or equal to 3 providers	Female	Never drunk	Ever smoked	Less than 7000	illiterate	Daily wage labourer	Ever Married	Less than or equal to 5 members	Skin lesion	Less than 5 km	Allopathy Private	No	more than 3 months	Less than 1 month	30-60	Less than or equal to 2
Agriculture	mb	Grade1	Case	less than or equal to 3 providers	Female	Ever Drunk	Ever smoked	Less than 7000	illiterate	Daily wage labourer	Ever Married	Less than or equal to 5 members	Skin lesion	Less than 5 km	Public health system	No	Less than or equal to 3 months	Less than 1 month	More than 60	Less than or equal to 2
Housewife	pb	Grade0	Control	less than or equal to 3 providers	Female	Never drunk	Never smoked	Less than 7000	illiterate	Unemployed	Ever Married	Less than or equal to 5 members	Skin lesion	Less than 5 km	Allopathy Private	No	more than 3 months	Less than 1 month	30-60	Less than or equal to 2
Daily wage labourer	mb	Grade1	Case	less than or equal to 3 providers	Male	Ever Drunk	Ever smoked	More than 7000	illiterate	Daily wage labourer	Ever Married	Less than or equal to 5 members	Skin lesion	Less than 5 km	Allopathy Private	Yes	more than 3 months	Less than 1 month	30-60	Less than or equal to 2
Daily wage labourer	mb	Grade1	Case	less than or equal to 3 providers	Male	Never drunk	Ever smoked	Less than 7000	illiterate	Daily wage labourer	Ever Married	Less than or equal to 5 members	Skin lesion	More than 5 km	Public health system	No	more than 3 months	Less than 1 month	30-60	Less than or equal to 2
Daily wage labourer	mb	Grade0	Control	less than or equal to 3 providers	Male	Ever Drunk	Never smoked	Less than 7000	illiterate	Daily wage labourer	Ever Married	Less than or equal to 5 members	Skin lesion	Less than 5 km	Public health system	No	Less than or equal to 3 months	Less than 1 month	30-60	Less than or equal to 2
Daily wage labourer	mb	Grade1	Case	less than or equal to 3 providers	Male	Never drunk	Never smoked	More than 7000	illiterate	Daily wage labourer	Ever Married	more than 5 members	Skin lesion	Less than 5 km	Public health system	No	more than 3 months	Less than 1 month	30-60	Less than or equal to 2
Self-employed	mb	Grade0	Control	less than or equal to 3 providers	Male	Never drunk	Never smoked	More than 7000	School level	Employed	Ever Married	Less than or equal to 5 members	Sensory	Less than 5 km	Public health system	No	Less than or equal to 3 months	Less than 1 month	30-60	Less than or equal to 2
Unemployed	mb	Grade1	Case	less than or equal to 3 providers	Male	Ever Drunk	Never smoked	Less than 7000	illiterate	Unemployed	Ever Married	Less than or equal to 5 members	Skin lesion	Less than 5 km	Public health system	No	Less than or equal to 3 months	Less than 1 month	30-60	Less than or equal to 2
Agriculture	mb	Grade1	Case	less than or equal to 3 providers	Male	Ever Drunk	Never smoked	Less than 7000	School level	Daily wage labourer	Ever Married	Less than or equal to 5 members	Skin lesion	Less than 5 km	Allopathy Private	No	more than 3 months	More than 1 month	Less than 30	Less than or equal to 2
Housewife	mb	Grade0	Control	less than or equal to 3 providers	Female	Never drunk	Never smoked	More than 7000	illiterate	Unemployed	Ever Married	more than 5 members	Skin lesion	More than 5 km	Unqualified	No	more than 3 months	More than 1 month	30-60	Less than or equal to 2
Daily wage labourer	mb	Grade2	Case	less than or equal to 3 providers	Male	Ever Drunk	Ever smoked	Less than 7000	illiterate	Daily wage labourer	Ever Married	Less than or equal to 5 members	Sensory	Less than 5 km	Public health system	No	more than 3 months	More than 1 month	30-60	Less than or equal to 2
Daily wage labourer	mb	Grade0	Control	less than or equal to 3 providers	Female	Never drunk	Ever smoked	Less than 7000	illiterate	Daily wage labourer	Ever Married	more than 5 members	Skin lesion	More than 5 km	Public health system	No	more than 3 months	Less than 1 month	30-60	Less than or equal to 2
Student	mb	Grade0	Control	less than or equal to 3 providers	Male	Ever Drunk	Ever smoked	Less than 7000	School level	Unemployed	Never married	Less than or equal to 5 members	Skin lesion	Less than 5 km	AYUSH Private	No	more than 3 months	More than 1 month	Less than 30	Less than or equal to 2
Others, specify	mb	Grade1	Case	less than or equal to 3 providers	Male	Ever Drunk	Never smoked	More than 7000	School level	Unemployed	Never married	Less than or equal to 5 members	Skin lesion	Less than 5 km	Public health system	No	more than 3 months	Less than 1 month	Less than 30	Less than or equal to 2
Unemployed	mb	Grade2	Case	less than or equal to 3 providers	Female	Never drunk	Never smoked	More than 7000	illiterate	Unemployed	Ever Married	Less than or equal to 5 members	Sensory	Less than 5 km	Public health system	No	more than 3 months	Less than 1 month	Less than 30	Less than or equal to 2
Agriculture	mb	Grade1	Case	less than or equal to 3 providers	Male	Ever Drunk	Ever smoked	Less than 7000	illiterate	Daily wage labourer	Ever Married	more than 5 members	Skin lesion	More than 5 km	AYUSH Private	No	Less than or equal to 3 months	More than 1 month	30-60	Less than or equal to 2
Private job	mb	Grade1	Case	less than or equal to 3 providers	Male	Never drunk	Never smoked	Less than 7000	School level	Employed	Never married	Less than or equal to 5 members	Sensory	Less than 5 km	Public health system	No	more than 3 months	Less than 1 month	Less than 30	Less than or equal to 2
Daily wage labourer	mb	Grade1	Case	less than or equal to 3 providers	Female	Ever Drunk	Ever smoked	Less than 7000	illiterate	Daily wage labourer	Ever Married	Less than or equal to 5 members	Skin lesion	Less than 5 km	Public health system	No	Less than or equal to 3 months	Less than 1 month	30-60	Less than or equal to 2
Agriculture	mb	Grade1	Case	less than or equal to 3 providers	Male	Ever Drunk	Never smoked	More than 7000	illiterate	Daily wage labourer	Ever Married	Less than or equal to 5 members	Muscle	More than 5 km	Public health system	No	Less than or equal to 3 months	Less than 1 month	30-60	Less than or equal to 2
Agriculture	mb	Grade0	Control	less than or equal to 3 providers	Male	Never drunk	Never smoked	Less than 7000	School level	Daily wage labourer	Ever Married	more than 5 members	Sensory	Less than 5 km	Public health system	No	more than 3 months	Less than 1 month	More than 60	Less than or equal to 2
Daily wage labourer	pb	Grade0	Control	less than or equal to 3 providers	Female	Never drunk	Ever smoked	Less than 7000	illiterate	Daily wage labourer	Ever Married	more than 5 members	Skin lesion	More than 5 km	Public health system	No	more than 3 months	Less than 1 month	30-60	Less than or equal to 2
Daily wage labourer	mb	Grade0	Control	less than or equal to 3 providers	Female	Never drunk	Never smoked	Less than 7000	illiterate	Daily wage labourer	Ever Married	Less than or equal to 5 members	Skin lesion	Less than 5 km	Public health system	No	Less than or equal to 3 months	Less than 1 month	30-60	Less than or equal to 2
Unemployed	mb	Grade1	Case	less than or equal to 3 providers	Male	Ever Drunk	Never smoked	Less than 7000	illiterate	Unemployed	Ever Married	Less than or equal to 5 members	Sensory	Less than 5 km	Public health system	No	more than 3 months	Less than 1 month	More than 60	Less than or equal to 2
Private job	mb	Grade2	Case	less than or equal to 3 providers	Male	Never drunk	Never smoked	Less than 7000	School level	Employed	Ever Married	Less than or equal to 5 members	Sensory	Less than 5 km	Public health system	Yes	more than 3 months	Less than 1 month	30-60	Less than or equal to 2
Daily wage labourer	pb	Grade0	Control	less than or equal to 3 providers	Female	Never drunk	Never smoked	Less than 7000	illiterate	Daily wage labourer	Ever Married	Less than or equal to 5 members	Skin lesion	Less than 5 km	Public health system	No	Less than or equal to 3 months	Less than 1 month	30-60	Less than or equal to 2
Private job	pb	Grade2	Case	less than or equal to 3 providers	Male	Ever Drunk	Never smoked	Less than 7000	School level	Employed	Never married	Less than or equal to 5 members	Skin lesion	More than 5 km	Public health system	No	Less than or equal to 3 months	More than 1 month	Less than 30	Less than or equal to 2
Housewife	mb	Grade0	Control	less than or equal to 3 providers	Female	Never drunk	Never smoked	Less than 7000	illiterate	Unemployed	Ever Married	more than 5 members	Skin lesion	Less than 5 km	Public health system	No	Less than or equal to 3 months	Less than 1 month	More than 60	Less than or equal to 2
Housewife	mb	Grade0	Control	less than or equal to 3 providers	Female	Never drunk	Never smoked	More than 7000	illiterate	Unemployed	Ever Married	Less than or equal to 5 members	Skin lesion	More than 5 km	Public health system	No	Less than or equal to 3 months	Less than 1 month	Less than 30	Less than or equal to 2
Housewife	mb	Grade0	Control	less than or equal to 3 providers	Female	Never drunk	Never smoked	Less than 7000	illiterate	Unemployed	Ever Married	Less than or equal to 5 members	Skin lesion	More than 5 km	Public health system	No	more than 3 months	Less than 1 month	30-60	Less than or equal to 2
Student	pb	Grade0	Control	less than or equal to 3 providers	Male	Never drunk	Never smoked	More than 7000	School level	Unemployed	Never married	more than 5 members	Skin lesion	Less than 5 km	Public health system	No	Less than or equal to 3 months	Less than 1 month	Less than 30	Less than or equal to 2
Housewife	mb	Grade0	Control	less than or equal to 3 providers	Female	Never drunk	Never smoked	Less than 7000	illiterate	Unemployed	Ever Married	Less than or equal to 5 members	Skin lesion	Less than 5 km	Public health system	No	more than 3 months	Less than 1 month	30-60	Less than or equal to 2
Daily wage labourer	mb	Grade1	Case	less than or equal to 3 providers	Female	Never drunk	Never smoked	Less than 7000	illiterate	Daily wage labourer	Ever Married	Less than or equal to 5 members	Skin lesion	Less than 5 km	Public health system	No	more than 3 months	Less than 1 month	30-60	Less than or equal to 2
Daily wage labourer	pb	Grade0	Control	More than 3providers	Male	Never drunk	Ever smoked	Less than 7000	School level	Daily wage labourer	Ever Married	Less than or equal to 5 members	Skin lesion	More than 5 km	Unqualified	No	more than 3 months	More than 1 month	30-60	Less than or equal to 2
Unemployed	mb	Grade2	Case	less than or equal to 3 providers	Female	Never drunk	Never smoked	Less than 7000	illiterate	Unemployed	Ever Married	Less than or equal to 5 members	Skin lesion	Less than 5 km	Public health system	No	more than 3 months	Less than 1 month	30-60	Less than or equal to 2
Agriculture	mb	Grade1	Case	less than or equal to 3 providers	Male	Ever Drunk	Ever smoked	Less than 7000	illiterate	Daily wage labourer	Ever Married	Less than or equal to 5 members	Skin lesion	Less than 5 km	Public health system	No	more than 3 months	Less than 1 month	Less than 30	Less than or equal to 2
Daily wage labourer	mb	Grade1	Case	More than 3providers	Male	Never drunk	Never smoked	Less than 7000	School level	Daily wage labourer	Never married	more than 5 members	Skin lesion	Less than 5 km	Unqualified	No	more than 3 months	Less than 1 month	Less than 30	Less than or equal to 2
Self-employed	mb	Grade1	Case	More than 3providers	Male	Never drunk	Never smoked	More than 7000	School level	Employed	Never married	Less than or equal to 5 members	Skin lesion	Less than 5 km	Allopathy Private	Yes	Less than or equal to 3 months	More than 1 month	Less than 30	Less than or equal to 2
Agriculture	mb	Grade0	Control	less than or equal to 3 providers	Male	Never drunk	Never smoked	Less than 7000	illiterate	Daily wage labourer	Ever Married	Less than or equal to 5 members	Skin lesion	Less than 5 km	Public health system	No	more than 3 months	Less than 1 month	30-60	Less than or equal to 2
Agriculture	mb	Grade2	Case	less than or equal to 3 providers	Female	Never drunk	Never smoked	Less than 7000	illiterate	Daily wage labourer	Ever Married	more than 5 members	Skin lesion	Less than 5 km	Unqualified	Yes	more than 3 months	More than 1 month	30-60	Less than or equal to 2
Daily wage labourer	mb	Grade0	Control	less than or equal to 3 providers	Male	Ever Drunk	Ever smoked	More than 7000	School level	Daily wage labourer	Never married	Less than or equal to 5 members	Sensory	More than 5 km	Allopathy Private	No	more than 3 months	Less than 1 month	Less than 30	Less than or equal to 2
Housewife	pb	Grade0	Control	less than or equal to 3 providers	Female	Never drunk	Never smoked	Less than 7000	illiterate	Unemployed	Ever Married	more than 5 members	Skin lesion	Less than 5 km	Public health system	No	more than 3 months	Less than 1 month	30-60	Less than or equal to 2
Daily wage labourer	mb	Grade0	Control	less than or equal to 3 providers	Female	Never drunk	Never smoked	Less than 7000	illiterate	Daily wage labourer	Ever Married	more than 5 members	Skin lesion	More than 5 km	Public health system	No	more than 3 months	Less than 1 month	Less than 30	Less than or equal to 2
Agriculture	pb	Grade0	Control	less than or equal to 3 providers	Male	Never drunk	Ever smoked	Less than 7000	School level	Daily wage labourer	Ever Married	Less than or equal to 5 members	Skin lesion	Less than 5 km	Public health system	No	more than 3 months	Less than 1 month	30-60	Less than or equal to 2
Daily wage labourer	mb	Grade0	Control	less than or equal to 3 providers	Female	Never drunk	Ever smoked	Less than 7000	illiterate	Daily wage labourer	Ever Married	Less than or equal to 5 members	Skin lesion	More than 5 km	Public health system	No	more than 3 months	Less than 1 month	Less than 30	Less than or equal to 2
Daily wage labourer	pb	Grade0	Control	less than or equal to 3 providers	Female	Never drunk	Never smoked	Less than 7000	illiterate	Daily wage labourer	Ever Married	more than 5 members	Skin lesion	Less than 5 km	Public health system	No	Less than or equal to 3 months	More than 1 month	30-60	Less than or equal to 2
Daily wage labourer	pb	Grade0	Control	less than or equal to 3 providers	Male	Never drunk	Never smoked	Less than 7000	School level	Daily wage labourer	Never married	Less than or equal to 5 members	Skin lesion	Less than 5 km	Public health system	No	Less than or equal to 3 months	Less than 1 month	Less than 30	Less than or equal to 2
Daily wage labourer	mb	Grade1	Case	less than or equal to 3 providers	Male	Never drunk	Ever smoked	Less than 7000	School level	Daily wage labourer	Ever Married	Less than or equal to 5 members	Skin lesion	Less than 5 km	Unqualified	Yes	Less than or equal to 3 months	More than 1 month	30-60	Less than or equal to 2
Daily wage labourer	mb	Grade0	Control	less than or equal to 3 providers	Female	Ever Drunk	Never smoked	Less than 7000	illiterate	Daily wage labourer	Ever Married	Less than or equal to 5 members	Skin lesion	More than 5 km	Public health system	No	more than 3 months	Less than 1 month	30-60	Less than or equal to 2
Unemployed	mb	Grade1	Case	less than or equal to 3 providers	Female	Ever Drunk	Never smoked	Less than 7000	illiterate	Unemployed	Ever Married	more than 5 members	Skin lesion	More than 5 km	Public health system	No	Less than or equal to 3 months	Less than 1 month	More than 60	Less than or equal to 2
Agriculture	mb	Grade0	Control	less than or equal to 3 providers	Male	Ever Drunk	Ever smoked	Less than 7000	School level	Daily wage labourer	Ever Married	Less than or equal to 5 members	Skin lesion	Less than 5 km	Unqualified	Yes	Less than or equal to 3 months	More than 1 month	More than 60	Less than or equal to 2
Others, specify	mb	Grade2	Case	less than or equal to 3 providers	Male	Ever Drunk	Never smoked	Less than 7000	School level	Unemployed	Ever Married	Less than or equal to 5 members	Skin lesion	More than 5 km	Public health system	No	more than 3 months	Less than 1 month	More than 60	Less than or equal to 2
Daily wage labourer	mb	Grade0	Control	less than or equal to 3 providers	Male	Ever Drunk	Never smoked	More than 7000	illiterate	Daily wage labourer	Ever Married	Less than or equal to 5 members	Skin lesion	More than 5 km	Allopathy Private	No	more than 3 months	More than 1 month	30-60	Less than or equal to 2
Daily wage labourer	mb	Grade0	Control	less than or equal to 3 providers	Male	Never drunk	Never smoked	More than 7000	illiterate	Daily wage labourer	Ever Married	more than 5 members	Skin lesion	More than 5 km	Allopathy Private	No	Less than or equal to 3 months	Less than 1 month	30-60	Less than or equal to 2
Agriculture	mb	Grade2	Case	less than or equal to 3 providers	Male	Ever Drunk	Never smoked	More than 7000	School level	Daily wage labourer	Ever Married	more than 5 members	Sensory	More than 5 km	Allopathy Private	No	more than 3 months	Less than 1 month	30-60	Less than or equal to 2
Student	mb	Grade1	Case	less than or equal to 3 providers	Female	Never drunk	Never smoked	Less than 7000	School level	Unemployed	Never married	Less than or equal to 5 members	Skin lesion	Less than 5 km	Public health system	No	more than 3 months	Less than 1 month	Less than 30	Less than or equal to 2
Daily wage labourer	mb	Grade0	Control	less than or equal to 3 providers	Male	Never drunk	Never smoked	Less than 7000	School level	Daily wage labourer	Ever Married	Less than or equal to 5 members	Sensory	Less than 5 km	Allopathy Private	No	Less than or equal to 3 months	More than 1 month	30-60	Less than or equal to 2
Private job	mb	Grade0	Control	less than or equal to 3 providers	Male	Ever Drunk	Ever smoked	More than 7000	illiterate	Employed	Ever Married	Less than or equal to 5 members	Skin lesion	More than 5 km	Public health system	No	Less than or equal to 3 months	Less than 1 month	Less than 30	Less than or equal to 2
Daily wage labourer	pb	Grade2	Case	less than or equal to 3 providers	Male	Ever Drunk	Never smoked	More than 7000	School level	Daily wage labourer	Ever Married	Less than or equal to 5 members	Skin lesion	More than 5 km	Public health system	Yes	more than 3 months	Less than 1 month	Less than 30	Less than or equal to 2
Daily wage labourer	mb	Grade1	Case	less than or equal to 3 providers	Male	Ever Drunk	Ever smoked	Less than 7000	illiterate	Daily wage labourer	Ever Married	Less than or equal to 5 members	Skin lesion	Less than 5 km	Public health system	Yes	more than 3 months	Less than 1 month	30-60	Less than or equal to 2
Unemployed	mb	Grade0	Control	less than or equal to 3 providers	Male	Never drunk	Never smoked	Less than 7000	illiterate	Unemployed	Ever Married	Less than or equal to 5 members	Skin lesion	Less than 5 km	Public health system	Yes	more than 3 months	Less than 1 month	30-60	Less than or equal to 2
Daily wage labourer	mb	Grade0	Control	More than 3providers	Male	Ever Drunk	Ever smoked	More than 7000	illiterate	Daily wage labourer	Ever Married	more than 5 members	Skin lesion	Less than 5 km	Public health system	Yes	Less than or equal to 3 months	Less than 1 month	More than 60	Less than or equal to 2
Daily wage labourer	mb	Grade2	Case	More than 3providers	Female	Never drunk	Never smoked	More than 7000	School level	Daily wage labourer	Ever Married	more than 5 members	Skin lesion	More than 5 km	Allopathy Private	No	more than 3 months	More than 1 month	30-60	Less than or equal to 2
Agriculture	pb	Grade0	Control	less than or equal to 3 providers	Male	Never drunk	Ever smoked	Less than 7000	School level	Daily wage labourer	Ever Married	Less than or equal to 5 members	Sensory	More than 5 km	Public health system	Yes	more than 3 months	Less than 1 month	30-60	Less than or equal to 2
Agriculture	mb	Grade2	Case	less than or equal to 3 providers	Male	Never drunk	Never smoked	Less than 7000	School level	Daily wage labourer	Ever Married	more than 5 members	Skin lesion	Less than 5 km	Public health system	Yes	more than 3 months	Less than 1 month	Less than 30	Less than or equal to 2
Private job	mb	Grade1	Case	less than or equal to 3 providers	Male	Never drunk	Ever smoked	More than 7000	School level	Employed	Never married	Less than or equal to 5 members	Sensory	Less than 5 km	Allopathy Private	No	Less than or equal to 3 months	More than 1 month	Less than 30	Less than or equal to 2
Daily wage labourer	mb	Grade0	Control	less than or equal to 3 providers	Female	Never drunk	Ever smoked	Less than 7000	illiterate	Daily wage labourer	Ever Married	Less than or equal to 5 members	Skin lesion	Less than 5 km	Public health system	No	Less than or equal to 3 months	Less than 1 month	30-60	Less than or equal to 2
Student	mb	Grade1	Case	less than or equal to 3 providers	Male	Never drunk	Never smoked	Less than 7000	School level	Unemployed	Never married	more than 5 members	Skin lesion	Less than 5 km	AYUSH Private	No	more than 3 months	Less than 1 month	Less than 30	Less than or equal to 2
Agriculture	pb	Grade0	Control	less than or equal to 3 providers	Male	Never drunk	Never smoked	Less than 7000	illiterate	Daily wage labourer	Ever Married	more than 5 members	Skin lesion	Less than 5 km	Public health system	No	Less than or equal to 3 months	Less than 1 month	30-60	Less than or equal to 2
Daily wage labourer	pb	Grade0	Control	less than or equal to 3 providers	Female	Never drunk	Ever smoked	More than 7000	illiterate	Daily wage labourer	Ever Married	Less than or equal to 5 members	Skin lesion	More than 5 km	Public health system	No	Less than or equal to 3 months	Less than 1 month	30-60	Less than or equal to 2
Daily wage labourer	mb	Grade1	Case	less than or equal to 3 providers	Male	Never drunk	Never smoked	Less than 7000	illiterate	Daily wage labourer	Ever Married	more than 5 members	Skin lesion	More than 5 km	AYUSH Private	No	Less than or equal to 3 months	More than 1 month	Less than 30	Less than or equal to 2
Student	pb	Grade0	Control	less than or equal to 3 providers	Male	Never drunk	Never smoked	More than 7000	School level	Unemployed	Never married	Less than or equal to 5 members	Skin lesion	Less than 5 km	Public health system	Yes	Less than or equal to 3 months	Less than 1 month	Less than 30	Less than or equal to 2
Agriculture	mb	Grade1	Case	less than or equal to 3 providers	Male	Ever Drunk	Ever smoked	Less than 7000	illiterate	Daily wage labourer	Ever Married	Less than or equal to 5 members	Skin lesion	Less than 5 km	Public health system	No	Less than or equal to 3 months	Less than 1 month	More than 60	Less than or equal to 2
Private job	mb	Grade0	Control	less than or equal to 3 providers	Male	Ever Drunk	Ever smoked	More than 7000	Graduate or above	Employed	Ever Married	Less than or equal to 5 members	Skin lesion	Less than 5 km	AYUSH Private	Yes	more than 3 months	Less than 1 month	30-60	Less than or equal to 2
Daily wage labourer	mb	Grade2	Case	less than or equal to 3 providers	Male	Never drunk	Never smoked	Less than 7000	illiterate	Daily wage labourer	Ever Married	Less than or equal to 5 members	Skin lesion	Less than 5 km	Public health system	No	more than 3 months	Less than 1 month	Less than 30	Less than or equal to 2
Daily wage labourer	mb	Grade0	Control	less than or equal to 3 providers	Female	Never drunk	Never smoked	Less than 7000	illiterate	Daily wage labourer	Ever Married	Less than or equal to 5 members	Skin lesion	Less than 5 km	Public health system	No	more than 3 months	More than 1 month	30-60	Less than or equal to 2
Unemployed	mb	Grade2	Case	less than or equal to 3 providers	Male	Ever Drunk	Ever smoked	Less than 7000	illiterate	Unemployed	Ever Married	more than 5 members	Sensory	More than 5 km	AYUSH Private	No	more than 3 months	Less than 1 month	More than 60	Less than or equal to 2
Daily wage labourer	mb	Grade1	Case	less than or equal to 3 providers	Male	Never drunk	Ever smoked	Less than 7000	illiterate	Daily wage labourer	Ever Married	Less than or equal to 5 members	Skin lesion	Less than 5 km	Public health system	No	more than 3 months	More than 1 month	30-60	Less than or equal to 2
Private job	mb	Grade0	Control	less than or equal to 3 providers	Male	Never drunk	Never smoked	More than 7000	School level	Employed	Ever Married	Less than or equal to 5 members	Skin lesion	More than 5 km	Public health system	No	Less than or equal to 3 months	Less than 1 month	Less than 30	Less than or equal to 2
Unemployed	pb	Grade0	Control	less than or equal to 3 providers	Female	Never drunk	Never smoked	More than 7000	School level	Unemployed	Never married	Less than or equal to 5 members	Skin lesion	Less than 5 km	Public health system	No	more than 3 months	More than 1 month	Less than 30	Less than or equal to 2
Housewife	mb	Grade1	Case	less than or equal to 3 providers	Female	Never drunk	Never smoked	Less than 7000	School level	Unemployed	Ever Married	more than 5 members	Sensory	Less than 5 km	Public health system	Yes	Less than or equal to 3 months	Less than 1 month	30-60	Less than or equal to 2
Private job	mb	Grade0	Control	less than or equal to 3 providers	Male	Ever Drunk	Ever smoked	More than 7000	School level	Employed	Ever Married	Less than or equal to 5 members	Skin lesion	More than 5 km	Public health system	No	more than 3 months	Less than 1 month	Less than 30	Less than or equal to 2
Daily wage labourer	mb	Grade1	Case	less than or equal to 3 providers	Male	Never drunk	Never smoked	Less than 7000	illiterate	Daily wage labourer	Ever Married	Less than or equal to 5 members	Skin lesion	Less than 5 km	Public health system	No	Less than or equal to 3 months	Less than 1 month	Less than 30	Less than or equal to 2
Daily wage labourer	mb	Grade0	Control	less than or equal to 3 providers	Male	Ever Drunk	Ever smoked	Less than 7000	illiterate	Daily wage labourer	Ever Married	Less than or equal to 5 members	Skin lesion	Less than 5 km	Public health system	No	Less than or equal to 3 months	Less than 1 month	Less than 30	Less than or equal to 2
Others, specify	pb	Grade0	Control	less than or equal to 3 providers	Male	Ever Drunk	Never smoked	Less than 7000	School level	Unemployed	Ever Married	Less than or equal to 5 members	Skin lesion	More than 5 km	Allopathy Private	No	more than 3 months	Less than 1 month	30-60	Less than or equal to 2
Housewife	pb	Grade0	Control	less than or equal to 3 providers	Female	Never drunk	Never smoked	Less than 7000	illiterate	Unemployed	Ever Married	Less than or equal to 5 members	Skin lesion	More than 5 km	Public health system	Yes	more than 3 months	Less than 1 month	30-60	Less than or equal to 2
Agriculture	mb	Grade0	Control	less than or equal to 3 providers	Male	Ever Drunk	Never smoked	More than 7000	School level	Daily wage labourer	Ever Married	more than 5 members	Skin lesion	Less than 5 km	Public health system	No	Less than or equal to 3 months	Less than 1 month	Less than 30	Less than or equal to 2
Daily wage labourer	pb	Grade0	Control	less than or equal to 3 providers	Male	Never drunk	Never smoked	More than 7000	School level	Daily wage labourer	Ever Married	Less than or equal to 5 members	Skin lesion	Less than 5 km	Allopathy Private	No	more than 3 months	Less than 1 month	30-60	Less than or equal to 2
Daily wage labourer	mb	Grade0	Control	less than or equal to 3 providers	Female	Never drunk	Never smoked	Less than 7000	illiterate	Daily wage labourer	Ever Married	Less than or equal to 5 members	Skin lesion	Less than 5 km	Public health system	No	more than 3 months	Less than 1 month	Less than 30	Less than or equal to 2
Private job	mb	Grade1	Case	less than or equal to 3 providers	Male	Ever Drunk	Ever smoked	More than 7000	School level	Employed	Ever Married	more than 5 members	Skin lesion	More than 5 km	Public health system	No	more than 3 months	Less than 1 month	Less than 30	Less than or equal to 2
Others, specify	mb	Grade0	Control	less than or equal to 3 providers	Male	Ever Drunk	Never smoked	Less than 7000	illiterate	Unemployed	Ever Married	Less than or equal to 5 members	Skin lesion	More than 5 km	Public health system	No	more than 3 months	Less than 1 month	More than 60	Less than or equal to 2
Daily wage labourer	pb	Grade2	Case	less than or equal to 3 providers	Male	Never drunk	Ever smoked	Less than 7000	School level	Daily wage labourer	Ever Married	more than 5 members	Skin lesion	Less than 5 km	Allopathy Private	Yes	Less than or equal to 3 months	Less than 1 month	Less than 30	Less than or equal to 2
Daily wage labourer	mb	Grade0	Control	less than or equal to 3 providers	Male	Never drunk	Never smoked	More than 7000	School level	Daily wage labourer	Ever Married	more than 5 members	Skin lesion	Less than 5 km	Unqualified	No	Less than or equal to 3 months	More than 1 month	Less than 30	Less than or equal to 2
Housewife	mb	Grade2	Case	less than or equal to 3 providers	Female	Never drunk	Never smoked	Less than 7000	illiterate	Unemployed	Ever Married	Less than or equal to 5 members	Sensory	More than 5 km	Public health system	No	more than 3 months	Less than 1 month	30-60	Less than or equal to 2
Self-employed	mb	Grade0	Control	less than or equal to 3 providers	Male	Ever Drunk	Ever smoked	More than 7000	School level	Employed	Ever Married	Less than or equal to 5 members	Sensory	More than 5 km	Public health system	No	Less than or equal to 3 months	Less than 1 month	30-60	Less than or equal to 2
Daily wage labourer	mb	Grade2	Case	less than or equal to 3 providers	Female	Never drunk	Never smoked	Less than 7000	School level	Daily wage labourer	Ever Married	Less than or equal to 5 members	Skin lesion	Less than 5 km	Public health system	No	Less than or equal to 3 months	Less than 1 month	Less than 30	Less than or equal to 2
Daily wage labourer	mb	Grade1	Case	less than or equal to 3 providers	Male	Never drunk	Never smoked	More than 7000	School level	Daily wage labourer	Never married	more than 5 members	Skin lesion	More than 5 km	Unqualified	No	Less than or equal to 3 months	Less than 1 month	Less than 30	Less than or equal to 2
Agriculture	mb	Grade1	Case	less than or equal to 3 providers	Male	Ever Drunk	Ever smoked	Less than 7000	School level	Daily wage labourer	Ever Married	Less than or equal to 5 members	Sensory	More than 5 km	Unqualified	No	Less than or equal to 3 months	More than 1 month	More than 60	Less than or equal to 2
Daily wage labourer	pb	Grade0	Control	less than or equal to 3 providers	Male	Ever Drunk	Never smoked	More than 7000	illiterate	Daily wage labourer	Ever Married	Less than or equal to 5 members	Skin lesion	Less than 5 km	Public health system	No	more than 3 months	Less than 1 month	30-60	Less than or equal to 2
Private job	mb	Grade2	Case	less than or equal to 3 providers	Male	Never drunk	Never smoked	More than 7000	Graduate or above	Employed	Ever Married	more than 5 members	Muscle	Less than 5 km	Public health system	Yes	more than 3 months	Less than 1 month	30-60	Less than or equal to 2
Private job	mb	Grade1	Case	less than or equal to 3 providers	Male	Ever Drunk	Never smoked	Less than 7000	School level	Employed	Ever Married	Less than or equal to 5 members	Skin lesion	More than 5 km	Public health system	No	Less than or equal to 3 months	Less than 1 month	30-60	Less than or equal to 2
Daily wage labourer	pb	Grade0	Control	less than or equal to 3 providers	Female	Ever Drunk	Never smoked	Less than 7000	illiterate	Daily wage labourer	Ever Married	Less than or equal to 5 members	Skin lesion	Less than 5 km	Public health system	Yes	more than 3 months	Less than 1 month	30-60	Less than or equal to 2
Self-employed	mb	Grade2	Case	less than or equal to 3 providers	Female	Never drunk	Ever smoked	More than 7000	illiterate	Employed	Ever Married	more than 5 members	Skin lesion	More than 5 km	Public health system	Yes	more than 3 months	Less than 1 month	30-60	Less than or equal to 2
Daily wage labourer	mb	Grade0	Control	less than or equal to 3 providers	Female	Never drunk	Ever smoked	More than 7000	School level	Daily wage labourer	Ever Married	more than 5 members	Skin lesion	More than 5 km	Unqualified	No	more than 3 months	More than 1 month	Less than 30	Less than or equal to 2
Housewife	mb	Grade1	Case	less than or equal to 3 providers	Female	Never drunk	Never smoked	Less than 7000	illiterate	Unemployed	Ever Married	Less than or equal to 5 members	Skin lesion	Less than 5 km	Allopathy Private	No	more than 3 months	More than 1 month	30-60	Less than or equal to 2
Daily wage labourer	mb	Grade0	Control	less than or equal to 3 providers	Female	Never drunk	Never smoked	Less than 7000	illiterate	Daily wage labourer	Ever Married	more than 5 members	Skin lesion	More than 5 km	Public health system	No	more than 3 months	Less than 1 month	30-60	Less than or equal to 2
Daily wage labourer	mb	Grade2	Case	less than or equal to 3 providers	Male	Ever Drunk	Never smoked	More than 7000	School level	Daily wage labourer	Ever Married	Less than or equal to 5 members	Skin lesion	More than 5 km	Allopathy Private	Yes	more than 3 months	More than 1 month	Less than 30	Less than or equal to 2
Others, specify	mb	Grade1	Case	less than or equal to 3 providers	Female	Never drunk	Never smoked	Less than 7000	illiterate	Unemployed	Ever Married	Less than or equal to 5 members	Skin lesion	More than 5 km	Public health system	No	more than 3 months	Less than 1 month	30-60	Less than or equal to 2
Agriculture	pb	Grade1	Case	less than or equal to 3 providers	Female	Never drunk	Ever smoked	More than 7000	School level	Daily wage labourer	Ever Married	Less than or equal to 5 members	Skin lesion	Less than 5 km	Public health system	No	more than 3 months	Less than 1 month	30-60	Less than or equal to 2
Others, specify	pb	Grade0	Control	less than or equal to 3 providers	Male	Never drunk	Ever smoked	More than 7000	School level	Unemployed	Ever Married	Less than or equal to 5 members	Skin lesion	Less than 5 km	Allopathy Private	Yes	more than 3 months	Less than 1 month	30-60	Less than or equal to 2
Daily wage labourer	mb	Grade0	Control	less than or equal to 3 providers	Female	Never drunk	Never smoked	Less than 7000	School level	Daily wage labourer	Never married	Less than or equal to 5 members	Skin lesion	Less than 5 km	Public health system	No	Less than or equal to 3 months	Less than 1 month	Less than 30	Less than or equal to 2
Agriculture	mb	Grade2	Case	less than or equal to 3 providers	Female	Never drunk	Never smoked	More than 7000	illiterate	Daily wage labourer	Ever Married	Less than or equal to 5 members	Sensory	Less than 5 km	Public health system	Yes	more than 3 months	Less than 1 month	30-60	Less than or equal to 2
Others, specify	mb	Grade2	Case	More than 3providers	Male	Ever Drunk	Never smoked	Less than 7000	illiterate	Unemployed	Ever Married	more than 5 members	Skin lesion	More than 5 km	Unqualified	No	more than 3 months	More than 1 month	More than 60	Less than or equal to 2
Daily wage labourer	mb	Grade1	Case	less than or equal to 3 providers	Male	Never drunk	Never smoked	More than 7000	School level	Daily wage labourer	Ever Married	more than 5 members	Skin lesion	Less than 5 km	Allopathy Private	No	more than 3 months	Less than 1 month	30-60	Less than or equal to 2
Daily wage labourer	mb	Grade1	Case	less than or equal to 3 providers	Male	Ever Drunk	Never smoked	Less than 7000	illiterate	Daily wage labourer	Ever Married	Less than or equal to 5 members	Skin lesion	Less than 5 km	Public health system	No	more than 3 months	Less than 1 month	Less than 30	Less than or equal to 2
Daily wage labourer	mb	Grade0	Control	less than or equal to 3 providers	Male	Never drunk	Ever smoked	Less than 7000	illiterate	Daily wage labourer	Ever Married	Less than or equal to 5 members	Skin lesion	More than 5 km	Public health system	No	Less than or equal to 3 months	Less than 1 month	30-60	Less than or equal to 2
Private job	mb	Grade0	Control	less than or equal to 3 providers	Male	Ever Drunk	Ever smoked	More than 7000	School level	Employed	Ever Married	Less than or equal to 5 members	Sensory	Less than 5 km	Allopathy Private	Yes	more than 3 months	Less than 1 month	Less than 30	Less than or equal to 2
Daily wage labourer	pb	Grade0	Control	less than or equal to 3 providers	Female	Never drunk	Never smoked	More than 7000	School level	Daily wage labourer	Ever Married	Less than or equal to 5 members	Skin lesion	Less than 5 km	Public health system	No	Less than or equal to 3 months	Less than 1 month	30-60	Less than or equal to 2
Daily wage labourer	mb	Grade0	Control	less than or equal to 3 providers	Female	Never drunk	Never smoked	Less than 7000	illiterate	Daily wage labourer	Ever Married	Less than or equal to 5 members	Skin lesion	Less than 5 km	Public health system	No	more than 3 months	Less than 1 month	More than 60	Less than or equal to 2
Daily wage labourer	mb	Grade1	Case	less than or equal to 3 providers	Male	Ever Drunk	Ever smoked	More than 7000	School level	Daily wage labourer	Never married	more than 5 members	Sensory	Less than 5 km	Public health system	No	Less than or equal to 3 months	Less than 1 month	30-60	Less than or equal to 2
Daily wage labourer	mb	Grade0	Control	More than 3providers	Male	Ever Drunk	Never smoked	Less than 7000	illiterate	Daily wage labourer	Never married	Less than or equal to 5 members	Skin lesion	More than 5 km	Unqualified	No	more than 3 months	More than 1 month	Less than 30	Less than or equal to 2
Agriculture	pb	Grade0	Control	less than or equal to 3 providers	Female	Never drunk	Never smoked	Less than 7000	illiterate	Daily wage labourer	Ever Married	more than 5 members	Skin lesion	More than 5 km	Public health system	No	more than 3 months	Less than 1 month	30-60	Less than or equal to 2
Unemployed	mb	Grade0	Control	less than or equal to 3 providers	Male	Ever Drunk	Never smoked	More than 7000	School level	Unemployed	Ever Married	more than 5 members	Skin lesion	Less than 5 km	AYUSH Private	No	Less than or equal to 3 months	More than 1 month	30-60	Less than or equal to 2
Housewife	mb	Grade2	Case	less than or equal to 3 providers	Female	Never drunk	Ever smoked	Less than 7000	illiterate	Unemployed	Ever Married	Less than or equal to 5 members	Skin lesion	More than 5 km	Public health system	No	more than 3 months	Less than 1 month	30-60	Less than or equal to 2
Daily wage labourer	pb	Grade0	Control	less than or equal to 3 providers	Male	Ever Drunk	Never smoked	Less than 7000	School level	Daily wage labourer	Ever Married	Less than or equal to 5 members	Skin lesion	More than 5 km	Unqualified	No	more than 3 months	More than 1 month	Less than 30	Less than or equal to 2
Agriculture	mb	Grade2	Case	less than or equal to 3 providers	Female	Ever Drunk	Never smoked	Less than 7000	illiterate	Daily wage labourer	Ever Married	Less than or equal to 5 members	Skin lesion	More than 5 km	AYUSH Private	No	more than 3 months	More than 1 month	30-60	Less than or equal to 2
Self-employed	mb	Grade0	Control	less than or equal to 3 providers	Male	Never drunk	Never smoked	More than 7000	School level	Employed	Never married	more than 5 members	Skin lesion	Less than 5 km	Public health system	Yes	Less than or equal to 3 months	More than 1 month	Less than 30	Less than or equal to 2
Daily wage labourer	pb	Grade0	Control	less than or equal to 3 providers	Male	Never drunk	Ever smoked	Less than 7000	School level	Daily wage labourer	Ever Married	Less than or equal to 5 members	Skin lesion	Less than 5 km	Public health system	Yes	Less than or equal to 3 months	Less than 1 month	30-60	Less than or equal to 2
Daily wage labourer	pb	Grade0	Control	less than or equal to 3 providers	Male	Ever Drunk	Ever smoked	Less than 7000	illiterate	Daily wage labourer	Ever Married	Less than or equal to 5 members	Skin lesion	Less than 5 km	Public health system	Yes	Less than or equal to 3 months	Less than 1 month	30-60	Less than or equal to 2
Others, specify	mb	Grade2	Case	less than or equal to 3 providers	Male	Ever Drunk	Never smoked	More than 7000	illiterate	Unemployed	Ever Married	more than 5 members	Sensory	Less than 5 km	Public health system	No	more than 3 months	More than 1 month	More than 60	Less than or equal to 2
Daily wage labourer	mb	Grade2	Case	less than or equal to 3 providers	Male	Never drunk	Never smoked	Less than 7000	illiterate	Daily wage labourer	Ever Married	more than 5 members	Skin lesion	Less than 5 km	Public health system	No	more than 3 months	Less than 1 month	30-60	Less than or equal to 2
Agriculture	pb	Grade1	Case	less than or equal to 3 providers	Male	Never drunk	Never smoked	Less than 7000	School level	Daily wage labourer	Ever Married	Less than or equal to 5 members	Skin lesion	Less than 5 km	Public health system	No	Less than or equal to 3 months	Less than 1 month	30-60	Less than or equal to 2
Daily wage labourer	mb	Grade1	Case	less than or equal to 3 providers	Female	Ever Drunk	Never smoked	Less than 7000	illiterate	Daily wage labourer	Ever Married	Less than or equal to 5 members	Skin lesion	Less than 5 km	Unqualified	No	more than 3 months	More than 1 month	30-60	Less than or equal to 2
Agriculture	mb	Grade2	Case	less than or equal to 3 providers	Male	Ever Drunk	Never smoked	More than 7000	School level	Daily wage labourer	Ever Married	more than 5 members	Sensory	Less than 5 km	Allopathy Private	No	more than 3 months	More than 1 month	30-60	Less than or equal to 2
Private job	mb	Grade2	Case	less than or equal to 3 providers	Male	Never drunk	Never smoked	More than 7000	School level	Employed	Ever Married	more than 5 members	Skin lesion	More than 5 km	Public health system	Yes	Less than or equal to 3 months	Less than 1 month	30-60	Less than or equal to 2
Daily wage labourer	mb	Grade1	Case	less than or equal to 3 providers	Male	Ever Drunk	Never smoked	Less than 7000	School level	Daily wage labourer	Never married	Less than or equal to 5 members	Sensory	Less than 5 km	Unqualified	No	more than 3 months	Less than 1 month	Less than 30	Less than or equal to 2
Daily wage labourer	mb	Grade2	Case	less than or equal to 3 providers	Male	Never drunk	Ever smoked	Less than 7000	illiterate	Daily wage labourer	Ever Married	Less than or equal to 5 members	Skin lesion	Less than 5 km	Public health system	No	more than 3 months	Less than 1 month	30-60	Less than or equal to 2
Daily wage labourer	mb	Grade2	Case	less than or equal to 3 providers	Male	Ever Drunk	Never smoked	Less than 7000	School level	Daily wage labourer	Ever Married	Less than or equal to 5 members	Skin lesion	Less than 5 km	Public health system	No	more than 3 months	Less than 1 month	30-60	Less than or equal to 2
Agriculture	pb	Grade0	Control	less than or equal to 3 providers	Male	Ever Drunk	Ever smoked	Less than 7000	illiterate	Daily wage labourer	Ever Married	Less than or equal to 5 members	Skin lesion	Less than 5 km	Public health system	Yes	more than 3 months	Less than 1 month	Less than 30	Less than or equal to 2
Daily wage labourer	pb	Grade0	Control	less than or equal to 3 providers	Female	Never drunk	Never smoked	Less than 7000	illiterate	Daily wage labourer	Ever Married	Less than or equal to 5 members	Skin lesion	Less than 5 km	Public health system	No	Less than or equal to 3 months	Less than 1 month	Less than 30	Less than or equal to 2
Agriculture	pb	Grade0	Control	less than or equal to 3 providers	Male	Ever Drunk	Never smoked	More than 7000	School level	Daily wage labourer	Never married	Less than or equal to 5 members	Skin lesion	Less than 5 km	Unqualified	Yes	Less than or equal to 3 months	Less than 1 month	Less than 30	Less than or equal to 2
Student	pb	Grade0	Control	less than or equal to 3 providers	Female	Never drunk	Never smoked	Less than 7000	School level	Unemployed	Never married	Less than or equal to 5 members	Skin lesion	Less than 5 km	Allopathy Private	No	Less than or equal to 3 months	Less than 1 month	Less than 30	Less than or equal to 2
Daily wage labourer	mb	Grade2	Case	less than or equal to 3 providers	Male	Never drunk	Never smoked	More than 7000	School level	Daily wage labourer	Ever Married	Less than or equal to 5 members	Sensory	Less than 5 km	AYUSH Private	No	Less than or equal to 3 months	Less than 1 month	Less than 30	Less than or equal to 2
Agriculture	mb	Grade0	Control	less than or equal to 3 providers	Male	Ever Drunk	Never smoked	Less than 7000	illiterate	Daily wage labourer	Ever Married	Less than or equal to 5 members	Skin lesion	More than 5 km	Unqualified	No	more than 3 months	Less than 1 month	30-60	Less than or equal to 2
Daily wage labourer	pb	Grade0	Control	less than or equal to 3 providers	Female	Ever Drunk	Never smoked	Less than 7000	illiterate	Daily wage labourer	Ever Married	more than 5 members	Skin lesion	More than 5 km	Public health system	Yes	more than 3 months	Less than 1 month	30-60	Less than or equal to 2
Daily wage labourer	pb	Grade0	Control	less than or equal to 3 providers	Female	Never drunk	Never smoked	Less than 7000	illiterate	Daily wage labourer	Ever Married	Less than or equal to 5 members	Skin lesion	Less than 5 km	Public health system	No	more than 3 months	Less than 1 month	30-60	Less than or equal to 2
Daily wage labourer	mb	Grade2	Case	less than or equal to 3 providers	Male	Ever Drunk	Ever smoked	Less than 7000	School level	Daily wage labourer	Ever Married	Less than or equal to 5 members	Skin lesion	More than 5 km	Allopathy Private	No	more than 3 months	More than 1 month	30-60	Less than or equal to 2
Daily wage labourer	mb	Grade1	Case	less than or equal to 3 providers	Male	Ever Drunk	Never smoked	Less than 7000	illiterate	Daily wage labourer	Ever Married	Less than or equal to 5 members	Skin lesion	More than 5 km	Public health system	No	more than 3 months	Less than 1 month	30-60	Less than or equal to 2
Agriculture	mb	Grade1	Case	less than or equal to 3 providers	Male	Ever Drunk	Ever smoked	Less than 7000	illiterate	Daily wage labourer	Ever Married	Less than or equal to 5 members	Skin lesion	Less than 5 km	Public health system	No	more than 3 months	Less than 1 month	30-60	Less than or equal to 2
Daily wage labourer	mb	Grade2	Case	less than or equal to 3 providers	Male	Ever Drunk	Never smoked	More than 7000	illiterate	Daily wage labourer	Ever Married	Less than or equal to 5 members	Sensory	Less than 5 km	Unqualified	No	more than 3 months	More than 1 month	30-60	Less than or equal to 2
Daily wage labourer	mb	Grade2	Case	less than or equal to 3 providers	Male	Never drunk	Never smoked	Less than 7000	School level	Daily wage labourer	Never married	Less than or equal to 5 members	Skin lesion	More than 5 km	Allopathy Private	No	Less than or equal to 3 months	More than 1 month	Less than 30	Less than or equal to 2
Private job	mb	Grade0	Control	less than or equal to 3 providers	Male	Ever Drunk	Ever smoked	More than 7000	School level	Employed	Ever Married	Less than or equal to 5 members	Skin lesion	Less than 5 km	Allopathy Private	No	Less than or equal to 3 months	Less than 1 month	30-60	Less than or equal to 2
Self-employed	mb	Grade2	Case	less than or equal to 3 providers	Male	Ever Drunk	Never smoked	Less than 7000	illiterate	Employed	Ever Married	Less than or equal to 5 members	Skin lesion	Less than 5 km	Allopathy Private	No	more than 3 months	More than 1 month	30-60	Less than or equal to 2
Private job	pb	Grade0	Control	less than or equal to 3 providers	Male	Ever Drunk	Ever smoked	More than 7000	School level	Employed	Never married	more than 5 members	Skin lesion	Less than 5 km	Public health system	No	more than 3 months	More than 1 month	Less than 30	Less than or equal to 2
Unemployed	mb	Grade0	Control	less than or equal to 3 providers	Male	Never drunk	Ever smoked	Less than 7000	School level	Unemployed	Never married	Less than or equal to 5 members	Skin lesion	More than 5 km	Public health system	No	more than 3 months	Less than 1 month	Less than 30	Less than or equal to 2
Daily wage labourer	mb	Grade0	Control	less than or equal to 3 providers	Male	Ever Drunk	Ever smoked	Less than 7000	illiterate	Daily wage labourer	Never married	Less than or equal to 5 members	Skin lesion	Less than 5 km	Public health system	No	more than 3 months	Less than 1 month	Less than 30	Less than or equal to 2
Agriculture	mb	Grade1	Case	less than or equal to 3 providers	Female	Never drunk	Never smoked	Less than 7000	illiterate	Daily wage labourer	Ever Married	more than 5 members	Skin lesion	Less than 5 km	Public health system	No	Less than or equal to 3 months	Less than 1 month	30-60	Less than or equal to 2
Daily wage labourer	mb	Grade0	Control	less than or equal to 3 providers	Male	Never drunk	Never smoked	Less than 7000	illiterate	Daily wage labourer	Ever Married	Less than or equal to 5 members	Skin lesion	Less than 5 km	Public health system	No	more than 3 months	More than 1 month	30-60	Less than or equal to 2
Daily wage labourer	mb	Grade2	Case	less than or equal to 3 providers	Male	Ever Drunk	Ever smoked	Less than 7000	School level	Daily wage labourer	Never married	Less than or equal to 5 members	Muscle	More than 5 km	Public health system	No	Less than or equal to 3 months	Less than 1 month	30-60	Less than or equal to 2
Private job	mb	Grade2	Case	less than or equal to 3 providers	Male	Ever Drunk	Ever smoked	Less than 7000	illiterate	Employed	Ever Married	Less than or equal to 5 members	Skin lesion	Less than 5 km	Public health system	No	more than 3 months	Less than 1 month	30-60	Less than or equal to 2
Agriculture	mb	Grade1	Case	less than or equal to 3 providers	Male	Ever Drunk	Ever smoked	Less than 7000	School level	Daily wage labourer	Ever Married	Less than or equal to 5 members	Skin lesion	More than 5 km	Public health system	No	more than 3 months	Less than 1 month	More than 60	Less than or equal to 2
Daily wage labourer	mb	Grade2	Case	less than or equal to 3 providers	Male	Ever Drunk	Ever smoked	Less than 7000	School level	Daily wage labourer	Never married	Less than or equal to 5 members	Sensory	More than 5 km	Public health system	No	Less than or equal to 3 months	Less than 1 month	30-60	Less than or equal to 2
Daily wage labourer	pb	Grade0	Control	less than or equal to 3 providers	Female	Never drunk	Never smoked	Less than 7000	School level	Daily wage labourer	Ever Married	more than 5 members	Skin lesion	Less than 5 km	Public health system	No	Less than or equal to 3 months	Less than 1 month	30-60	Less than or equal to 2
Daily wage labourer	pb	Grade0	Control	less than or equal to 3 providers	Male	Ever Drunk	Ever smoked	Less than 7000	School level	Daily wage labourer	Ever Married	more than 5 members	Skin lesion	More than 5 km	Allopathy Private	No	more than 3 months	Less than 1 month	30-60	Less than or equal to 2
Student	mb	Grade0	Control	less than or equal to 3 providers	Male	Never drunk	Ever smoked	More than 7000	School level	Unemployed	Never married	Less than or equal to 5 members	Skin lesion	More than 5 km	Public health system	No	more than 3 months	Less than 1 month	Less than 30	Less than or equal to 2
Agriculture	mb	Grade1	Case	less than or equal to 3 providers	Female	Never drunk	Never smoked	More than 7000	illiterate	Daily wage labourer	Ever Married	Less than or equal to 5 members	Skin lesion	Less than 5 km	Public health system	No	more than 3 months	Less than 1 month	30-60	Less than or equal to 2
Private job	mb	Grade0	Control	less than or equal to 3 providers	Female	Never drunk	Never smoked	Less than 7000	illiterate	Employed	Ever Married	Less than or equal to 5 members	Skin lesion	More than 5 km	Public health system	No	Less than or equal to 3 months	More than 1 month	Less than 30	Less than or equal to 2
Agriculture	pb	Grade0	Control	less than or equal to 3 providers	Male	Never drunk	Never smoked	More than 7000	School level	Daily wage labourer	Ever Married	more than 5 members	Skin lesion	Less than 5 km	Public health system	Yes	more than 3 months	Less than 1 month	30-60	Less than or equal to 2
Agriculture	mb	Grade1	Case	less than or equal to 3 providers	Female	Never drunk	Never smoked	Less than 7000	illiterate	Daily wage labourer	Ever Married	Less than or equal to 5 members	Skin lesion	More than 5 km	Public health system	No	more than 3 months	Less than 1 month	30-60	Less than or equal to 2
Private job	mb	Grade0	Control	less than or equal to 3 providers	Male	Never drunk	Never smoked	More than 7000	School level	Employed	Never married	more than 5 members	Skin lesion	Less than 5 km	Public health system	Yes	Less than or equal to 3 months	Less than 1 month	Less than 30	Less than or equal to 2
Housewife	mb	Grade0	Control	less than or equal to 3 providers	Female	Never drunk	Ever smoked	More than 7000	illiterate	Unemployed	Ever Married	Less than or equal to 5 members	Skin lesion	Less than 5 km	AYUSH Private	No	more than 3 months	Less than 1 month	Less than 30	Less than or equal to 2
Daily wage labourer	mb	Grade2	Case	less than or equal to 3 providers	Male	Ever Drunk	Never smoked	More than 7000	School level	Daily wage labourer	Never married	more than 5 members	Skin lesion	Less than 5 km	Allopathy Private	Yes	Less than or equal to 3 months	Less than 1 month	Less than 30	Less than or equal to 2
Daily wage labourer	mb	Grade1	Case	less than or equal to 3 providers	Male	Never drunk	Ever smoked	More than 7000	illiterate	Daily wage labourer	Ever Married	Less than or equal to 5 members	Skin lesion	More than 5 km	Allopathy Private	No	more than 3 months	More than 1 month	30-60	Less than or equal to 2
Others, specify	mb	Grade2	Case	less than or equal to 3 providers	Male	Never drunk	Ever smoked	More than 7000	School level	Unemployed	Never married	Less than or equal to 5 members	Skin lesion	Less than 5 km	Allopathy Private	Yes	more than 3 months	More than 1 month	Less than 30	Less than or equal to 2
Housewife	mb	Grade0	Control	less than or equal to 3 providers	Female	Never drunk	Never smoked	More than 7000	School level	Unemployed	Ever Married	Less than or equal to 5 members	Skin lesion	Less than 5 km	Public health system	No	more than 3 months	Less than 1 month	Less than 30	Less than or equal to 2
Daily wage labourer	pb	Grade0	Control	less than or equal to 3 providers	Male	Never drunk	Ever smoked	Less than 7000	School level	Daily wage labourer	Ever Married	Less than or equal to 5 members	Skin lesion	More than 5 km	Public health system	No	more than 3 months	Less than 1 month	Less than 30	Less than or equal to 2
Daily wage labourer	mb	Grade0	Control	less than or equal to 3 providers	Female	Never drunk	Never smoked	More than 7000	illiterate	Daily wage labourer	Ever Married	more than 5 members	Skin lesion	Less than 5 km	Allopathy Private	No	Less than or equal to 3 months	Less than 1 month	30-60	Less than or equal to 2
Daily wage labourer	mb	Grade1	Case	less than or equal to 3 providers	Male	Never drunk	Never smoked	More than 7000	School level	Daily wage labourer	Ever Married	more than 5 members	Sensory	Less than 5 km	Public health system	No	more than 3 months	Less than 1 month	30-60	Less than or equal to 2
Daily wage labourer	mb	Grade0	Control	less than or equal to 3 providers	Male	Never drunk	Ever smoked	More than 7000	illiterate	Daily wage labourer	Never married	more than 5 members	Skin lesion	Less than 5 km	Unqualified	No	Less than or equal to 3 months	More than 1 month	Less than 30	Less than or equal to 2
Self-employed	mb	Grade0	Control	less than or equal to 3 providers	Male	Never drunk	Never smoked	More than 7000	School level	Employed	Ever Married	more than 5 members	Skin lesion	Less than 5 km	Public health system	Yes	Less than or equal to 3 months	Less than 1 month	30-60	Less than or equal to 2
Daily wage labourer	pb	Grade0	Control	More than 3providers	Male	Ever Drunk	Never smoked	Less than 7000	illiterate	Daily wage labourer	Ever Married	Less than or equal to 5 members	Skin lesion	More than 5 km	Allopathy Private	No	more than 3 months	More than 1 month	30-60	Less than or equal to 2
Agriculture	mb	Grade2	Case	less than or equal to 3 providers	Male	Never drunk	Never smoked	Less than 7000	School level	Daily wage labourer	Ever Married	Less than or equal to 5 members	Muscle	Less than 5 km	Unqualified	No	more than 3 months	More than 1 month	30-60	Less than or equal to 2
Agriculture	mb	Grade0	Control	less than or equal to 3 providers	Male	Ever Drunk	Never smoked	Less than 7000	illiterate	Daily wage labourer	Ever Married	more than 5 members	Skin lesion	More than 5 km	Public health system	Yes	Less than or equal to 3 months	Less than 1 month	30-60	Less than or equal to 2
Daily wage labourer	mb	Grade2	Case	less than or equal to 3 providers	Male	Never drunk	Never smoked	More than 7000	School level	Daily wage labourer	Never married	Less than or equal to 5 members	Skin lesion	More than 5 km	Allopathy Private	No	more than 3 months	More than 1 month	Less than 30	Less than or equal to 2
Daily wage labourer	mb	Grade0	Control	less than or equal to 3 providers	Male	Ever Drunk	Never smoked	Less than 7000	illiterate	Daily wage labourer	Ever Married	Less than or equal to 5 members	Skin lesion	More than 5 km	Allopathy Private	No	more than 3 months	More than 1 month	30-60	Less than or equal to 2
Self-employed	mb	Grade0	Control	less than or equal to 3 providers	Male	Never drunk	Ever smoked	Less than 7000	illiterate	Employed	Ever Married	Less than or equal to 5 members	Skin lesion	Less than 5 km	Public health system	Yes	Less than or equal to 3 months	Less than 1 month	30-60	Less than or equal to 2
Private job	mb	Grade0	Control	less than or equal to 3 providers	Male	Never drunk	Never smoked	Less than 7000	School level	Employed	Ever Married	Less than or equal to 5 members	Skin lesion	Less than 5 km	Allopathy Private	No	Less than or equal to 3 months	More than 1 month	Less than 30	Less than or equal to 2
Student	mb	Grade1	Case	less than or equal to 3 providers	Male	Never drunk	Ever smoked	Less than 7000	Graduate or above	Unemployed	Never married	Less than or equal to 5 members	Skin lesion	Less than 5 km	Public health system	Yes	more than 3 months	Less than 1 month	Less than 30	Less than or equal to 2
Daily wage labourer	mb	Grade1	Case	less than or equal to 3 providers	Female	Never drunk	Ever smoked	Less than 7000	School level	Daily wage labourer	Ever Married	Less than or equal to 5 members	Skin lesion	More than 5 km	Public health system	No	more than 3 months	Less than 1 month	Less than 30	Less than or equal to 2
Housewife	pb	Grade0	Control	less than or equal to 3 providers	Female	Never drunk	Never smoked	More than 7000	illiterate	Unemployed	Ever Married	Less than or equal to 5 members	Skin lesion	More than 5 km	Public health system	Yes	Less than or equal to 3 months	Less than 1 month	30-60	Less than or equal to 2
Private job	mb	Grade0	Control	less than or equal to 3 providers	Male	Never drunk	Ever smoked	More than 7000	School level	Employed	Ever Married	Less than or equal to 5 members	Skin lesion	Less than 5 km	Public health system	No	Less than or equal to 3 months	Less than 1 month	30-60	Less than or equal to 2
Housewife	pb	Grade0	Control	More than 3providers	Female	Never drunk	Ever smoked	Less than 7000	School level	Unemployed	Ever Married	Less than or equal to 5 members	Skin lesion	More than 5 km	Unqualified	No	more than 3 months	More than 1 month	Less than 30	Less than or equal to 2
Agriculture	mb	Grade1	Case	less than or equal to 3 providers	Female	Never drunk	Never smoked	Less than 7000	illiterate	Daily wage labourer	Ever Married	Less than or equal to 5 members	Skin lesion	Less than 5 km	Public health system	No	more than 3 months	Less than 1 month	30-60	Less than or equal to 2
Daily wage labourer	mb	Grade0	Control	less than or equal to 3 providers	Male	Ever Drunk	Never smoked	Less than 7000	School level	Daily wage labourer	Ever Married	Less than or equal to 5 members	Sensory	More than 5 km	Allopathy Private	No	more than 3 months	More than 1 month	30-60	Less than or equal to 2
Self-employed	mb	Grade1	Case	less than or equal to 3 providers	Male	Ever Drunk	Never smoked	Less than 7000	illiterate	Employed	Ever Married	Less than or equal to 5 members	Skin lesion	Less than 5 km	AYUSH Private	No	more than 3 months	More than 1 month	Less than 30	Less than or equal to 2
Daily wage labourer	mb	Grade2	Case	less than or equal to 3 providers	Male	Ever Drunk	Never smoked	Less than 7000	School level	Daily wage labourer	Never married	Less than or equal to 5 members	Sensory	Less than 5 km	Public health system	Yes	more than 3 months	Less than 1 month	30-60	Less than or equal to 2
Daily wage labourer	mb	Grade0	Control	less than or equal to 3 providers	Male	Ever Drunk	Ever smoked	Less than 7000	School level	Daily wage labourer	Ever Married	more than 5 members	Skin lesion	Less than 5 km	Allopathy Private	No	Less than or equal to 3 months	Less than 1 month	Less than 30	Less than or equal to 2
Agriculture	mb	Grade2	Case	less than or equal to 3 providers	Male	Ever Drunk	Ever smoked	Less than 7000	illiterate	Daily wage labourer	Ever Married	more than 5 members	Skin lesion	More than 5 km	Public health system	No	more than 3 months	Less than 1 month	30-60	Less than or equal to 2
Private job	mb	Grade0	Control	less than or equal to 3 providers	Male	Ever Drunk	Ever smoked	More than 7000	School level	Employed	Never married	more than 5 members	Skin lesion	Less than 5 km	Unqualified	No	Less than or equal to 3 months	More than 1 month	Less than 30	Less than or equal to 2
Private job	pb	Grade0	Control	less than or equal to 3 providers	Male	Never drunk	Never smoked	More than 7000	School level	Employed	Never married	Less than or equal to 5 members	Skin lesion	Less than 5 km	Public health system	No	Less than or equal to 3 months	Less than 1 month	Less than 30	Less than or equal to 2
Daily wage labourer	mb	Grade0	Control	less than or equal to 3 providers	Male	Ever Drunk	Never smoked	Less than 7000	School level	Daily wage labourer	Ever Married	Less than or equal to 5 members	Skin lesion	Less than 5 km	AYUSH Private	No	more than 3 months	Less than 1 month	Less than 30	Less than or equal to 2
Daily wage labourer	mb	Grade2	Case	less than or equal to 3 providers	Female	Ever Drunk	Ever smoked	Less than 7000	illiterate	Daily wage labourer	Ever Married	Less than or equal to 5 members	Skin lesion	Less than 5 km	Public health system	No	more than 3 months	Less than 1 month	More than 60	Less than or equal to 2
Daily wage labourer	mb	Grade1	Case	less than or equal to 3 providers	Male	Never drunk	Never smoked	More than 7000	School level	Daily wage labourer	Never married	more than 5 members	Skin lesion	Less than 5 km	Allopathy Private	No	Less than or equal to 3 months	More than 1 month	Less than 30	Less than or equal to 2
Daily wage labourer	mb	Grade0	Control	less than or equal to 3 providers	Male	Never drunk	Never smoked	Less than 7000	illiterate	Daily wage labourer	Ever Married	Less than or equal to 5 members	Skin lesion	More than 5 km	Public health system	No	Less than or equal to 3 months	Less than 1 month	30-60	Less than or equal to 2
Agriculture	mb	Grade2	Case	less than or equal to 3 providers	Female	Never drunk	Never smoked	Less than 7000	illiterate	Daily wage labourer	Ever Married	more than 5 members	Sensory	More than 5 km	Public health system	No	more than 3 months	Less than 1 month	More than 60	Less than or equal to 2
Daily wage labourer	mb	Grade0	Control	less than or equal to 3 providers	Male	Ever Drunk	Ever smoked	Less than 7000	illiterate	Daily wage labourer	Ever Married	Less than or equal to 5 members	Skin lesion	Less than 5 km	Public health system	No	Less than or equal to 3 months	More than 1 month	Less than 30	Less than or equal to 2
Student	pb	Grade1	Case	less than or equal to 3 providers	Female	Never drunk	Ever smoked	Less than 7000	Graduate or above	Unemployed	Never married	Less than or equal to 5 members	Sensory	More than 5 km	Public health system	No	Less than or equal to 3 months	Less than 1 month	Less than 30	Less than or equal to 2
Daily wage labourer	pb	Grade0	Control	less than or equal to 3 providers	Male	Ever Drunk	Ever smoked	Less than 7000	illiterate	Daily wage labourer	Never married	Less than or equal to 5 members	Skin lesion	Less than 5 km	Unqualified	No	Less than or equal to 3 months	Less than 1 month	Less than 30	Less than or equal to 2
Agriculture	mb	Grade0	Control	less than or equal to 3 providers	Female	Never drunk	Never smoked	Less than 7000	illiterate	Daily wage labourer	Ever Married	Less than or equal to 5 members	Skin lesion	More than 5 km	AYUSH Private	No	Less than or equal to 3 months	More than 1 month	30-60	Less than or equal to 2
Daily wage labourer	mb	Grade2	Case	less than or equal to 3 providers	Male	Ever Drunk	Never smoked	More than 7000	illiterate	Daily wage labourer	Ever Married	Less than or equal to 5 members	Skin lesion	More than 5 km	Public health system	No	more than 3 months	Less than 1 month	30-60	Less than or equal to 2
Daily wage labourer	mb	Grade0	Control	less than or equal to 3 providers	Female	Never drunk	Never smoked	Less than 7000	illiterate	Daily wage labourer	Ever Married	Less than or equal to 5 members	Skin lesion	Less than 5 km	Allopathy Private	Yes	Less than or equal to 3 months	Less than 1 month	30-60	Less than or equal to 2
Agriculture	pb	Grade0	Control	less than or equal to 3 providers	Male	Never drunk	Ever smoked	Less than 7000	illiterate	Daily wage labourer	Never married	Less than or equal to 5 members	Sensory	More than 5 km	Public health system	No	Less than or equal to 3 months	Less than 1 month	Less than 30	Less than or equal to 2
Self-employed	mb	Grade0	Control	less than or equal to 3 providers	Female	Never drunk	Never smoked	More than 7000	illiterate	Employed	Ever Married	Less than or equal to 5 members	Skin lesion	More than 5 km	Public health system	Yes	Less than or equal to 3 months	Less than 1 month	30-60	Less than or equal to 2
Others, specify	mb	Grade0	Control	less than or equal to 3 providers	Female	Ever Drunk	Ever smoked	Less than 7000	illiterate	Unemployed	Ever Married	Less than or equal to 5 members	Skin lesion	Less than 5 km	Public health system	No	more than 3 months	Less than 1 month	30-60	Less than or equal to 2
Daily wage labourer	mb	Grade0	Control	less than or equal to 3 providers	Male	Ever Drunk	Ever smoked	Less than 7000	illiterate	Daily wage labourer	Ever Married	more than 5 members	Skin lesion	Less than 5 km	Allopathy Private	No	more than 3 months	Less than 1 month	30-60	Less than or equal to 2
Daily wage labourer	pb	Grade0	Control	less than or equal to 3 providers	Male	Ever Drunk	Never smoked	Less than 7000	illiterate	Daily wage labourer	Ever Married	more than 5 members	Skin lesion	More than 5 km	Public health system	Yes	Less than or equal to 3 months	Less than 1 month	30-60	Less than or equal to 2
Daily wage labourer	mb	Grade2	Case	less than or equal to 3 providers	Male	Never drunk	Ever smoked	Less than 7000	illiterate	Daily wage labourer	Ever Married	Less than or equal to 5 members	Skin lesion	Less than 5 km	Public health system	No	Less than or equal to 3 months	Less than 1 month	Less than 30	Less than or equal to 2
Daily wage labourer	mb	Grade2	Case	less than or equal to 3 providers	Male	Ever Drunk	Ever smoked	More than 7000	illiterate	Daily wage labourer	Ever Married	more than 5 members	Muscle	More than 5 km	Public health system	No	more than 3 months	Less than 1 month	Less than 30	Less than or equal to 2
Daily wage labourer	mb	Grade0	Control	less than or equal to 3 providers	Female	Never drunk	Never smoked	Less than 7000	illiterate	Daily wage labourer	Ever Married	more than 5 members	Sensory	Less than 5 km	Public health system	No	Less than or equal to 3 months	Less than 1 month	30-60	Less than or equal to 2
Others, specify	mb	Grade1	Case	less than or equal to 3 providers	Female	Never drunk	Ever smoked	More than 7000	School level	Unemployed	Never married	more than 5 members	Skin lesion	Less than 5 km	Allopathy Private	No	more than 3 months	Less than 1 month	Less than 30	Less than or equal to 2
Student	pb	Grade0	Control	less than or equal to 3 providers	Male	Never drunk	Ever smoked	Less than 7000	School level	Unemployed	Never married	Less than or equal to 5 members	Skin lesion	Less than 5 km	Allopathy Private	No	Less than or equal to 3 months	Less than 1 month	Less than 30	Less than or equal to 2
Private job	mb	Grade1	Case	less than or equal to 3 providers	Male	Ever Drunk	Never smoked	Less than 7000	School level	Employed	Ever Married	Less than or equal to 5 members	Skin lesion	Less than 5 km	Allopathy Private	No	Less than or equal to 3 months	Less than 1 month	Less than 30	Less than or equal to 2
Private job	mb	Grade1	Case	less than or equal to 3 providers	Male	Never drunk	Never smoked	More than 7000	Graduate or above	Employed	Ever Married	Less than or equal to 5 members	Skin lesion	More than 5 km	Allopathy Private	No	Less than or equal to 3 months	Less than 1 month	30-60	Less than or equal to 2
Private job	mb	Grade0	Control	less than or equal to 3 providers	Male	Ever Drunk	Never smoked	Less than 7000	School level	Employed	Ever Married	more than 5 members	Skin lesion	Less than 5 km	Unqualified	Yes	more than 3 months	Less than 1 month	Less than 30	Less than or equal to 2
Daily wage labourer	mb	Grade1	Case	less than or equal to 3 providers	Male	Ever Drunk	Ever smoked	More than 7000	illiterate	Daily wage labourer	Ever Married	more than 5 members	Skin lesion	More than 5 km	Allopathy Private	No	more than 3 months	More than 1 month	30-60	Less than or equal to 2
Housewife	pb	Grade0	Control	less than or equal to 3 providers	Female	Ever Drunk	Ever smoked	Less than 7000	School level	Unemployed	Ever Married	more than 5 members	Skin lesion	More than 5 km	Public health system	No	Less than or equal to 3 months	Less than 1 month	30-60	Less than or equal to 2
Private job	mb	Grade0	Control	less than or equal to 3 providers	Male	Never drunk	Ever smoked	Less than 7000	School level	Employed	Ever Married	Less than or equal to 5 members	Skin lesion	Less than 5 km	Public health system	No	more than 3 months	Less than 1 month	30-60	Less than or equal to 2
Daily wage labourer	mb	Grade1	Case	less than or equal to 3 providers	Male	Ever Drunk	Never smoked	Less than 7000	School level	Daily wage labourer	Ever Married	Less than or equal to 5 members	Skin lesion	More than 5 km	Public health system	No	more than 3 months	Less than 1 month	30-60	Less than or equal to 2
Daily wage labourer	mb	Grade0	Control	less than or equal to 3 providers	Male	Ever Drunk	Ever smoked	Less than 7000	illiterate	Daily wage labourer	Ever Married	Less than or equal to 5 members	Skin lesion	More than 5 km	Public health system	No	more than 3 months	Less than 1 month	30-60	Less than or equal to 2
Housewife	pb	Grade0	Control	less than or equal to 3 providers	Female	Never drunk	Never smoked	Less than 7000	illiterate	Unemployed	Ever Married	more than 5 members	Skin lesion	Less than 5 km	Public health system	No	more than 3 months	Less than 1 month	30-60	Less than or equal to 2
Housewife	mb	Grade0	Control	less than or equal to 3 providers	Female	Ever Drunk	Never smoked	Less than 7000	illiterate	Unemployed	Ever Married	more than 5 members	Skin lesion	More than 5 km	Public health system	No	more than 3 months	Less than 1 month	More than 60	Less than or equal to 2
Daily wage labourer	pb	Grade0	Control	less than or equal to 3 providers	Male	Ever Drunk	Ever smoked	Less than 7000	School level	Daily wage labourer	Ever Married	Less than or equal to 5 members	Skin lesion	Less than 5 km	Unqualified	No	more than 3 months	More than 1 month	Less than 30	Less than or equal to 2
Daily wage labourer	mb	Grade1	Case	less than or equal to 3 providers	Female	Never drunk	Ever smoked	Less than 7000	illiterate	Daily wage labourer	Ever Married	Less than or equal to 5 members	Skin lesion	More than 5 km	Allopathy Private	No	more than 3 months	More than 1 month	30-60	Less than or equal to 2
Daily wage labourer	mb	Grade2	Case	More than 3providers	Male	Ever Drunk	Never smoked	Less than 7000	School level	Daily wage labourer	Ever Married	Less than or equal to 5 members	Skin lesion	More than 5 km	Allopathy Private	Yes	more than 3 months	More than 1 month	30-60	Less than or equal to 2
Agriculture	pb	Grade0	Control	less than or equal to 3 providers	Male	Ever Drunk	Ever smoked	Less than 7000	School level	Daily wage labourer	Ever Married	Less than or equal to 5 members	Sensory	Less than 5 km	Public health system	No	Less than or equal to 3 months	More than 1 month	30-60	Less than or equal to 2
Daily wage labourer	mb	Grade2	Case	less than or equal to 3 providers	Male	Ever Drunk	Never smoked	Less than 7000	illiterate	Daily wage labourer	Ever Married	Less than or equal to 5 members	Skin lesion	More than 5 km	Public health system	No	more than 3 months	More than 1 month	30-60	Less than or equal to 2
Agriculture	mb	Grade1	Case	less than or equal to 3 providers	Male	Ever Drunk	Never smoked	More than 7000	illiterate	Daily wage labourer	Ever Married	Less than or equal to 5 members	Skin lesion	Less than 5 km	Allopathy Private	No	more than 3 months	More than 1 month	30-60	Less than or equal to 2
Agriculture	pb	Grade0	Control	less than or equal to 3 providers	Female	Never drunk	Never smoked	Less than 7000	illiterate	Daily wage labourer	Ever Married	Less than or equal to 5 members	Skin lesion	Less than 5 km	Public health system	No	Less than or equal to 3 months	Less than 1 month	30-60	Less than or equal to 2
Housewife	mb	Grade1	Case	less than or equal to 3 providers	Female	Never drunk	Never smoked	More than 7000	illiterate	Unemployed	Ever Married	more than 5 members	Muscle	Less than 5 km	Public health system	No	more than 3 months	More than 1 month	30-60	Less than or equal to 2
Daily wage labourer	mb	Grade0	Control	less than or equal to 3 providers	Male	Ever Drunk	Never smoked	Less than 7000	illiterate	Daily wage labourer	Ever Married	more than 5 members	Skin lesion	More than 5 km	Allopathy Private	No	Less than or equal to 3 months	More than 1 month	30-60	Less than or equal to 2
Agriculture	mb	Grade2	Case	less than or equal to 3 providers	Male	Ever Drunk	Ever smoked	Less than 7000	School level	Daily wage labourer	Never married	Less than or equal to 5 members	Skin lesion	Less than 5 km	Allopathy Private	Yes	more than 3 months	More than 1 month	Less than 30	Less than or equal to 2
Daily wage labourer	pb	Grade0	Control	less than or equal to 3 providers	Male	Ever Drunk	Never smoked	Less than 7000	illiterate	Daily wage labourer	Ever Married	Less than or equal to 5 members	Skin lesion	More than 5 km	Public health system	No	more than 3 months	Less than 1 month	30-60	Less than or equal to 2
Private job	mb	Grade0	Control	less than or equal to 3 providers	Male	Never drunk	Never smoked	More than 7000	illiterate	Employed	Never married	more than 5 members	Sensory	Less than 5 km	Allopathy Private	No	Less than or equal to 3 months	Less than 1 month	Less than 30	Less than or equal to 2
Private job	mb	Grade1	Case	less than or equal to 3 providers	Female	Never drunk	Never smoked	Less than 7000	School level	Employed	Ever Married	Less than or equal to 5 members	Sensory	Less than 5 km	Public health system	No	more than 3 months	Less than 1 month	Less than 30	Less than or equal to 2
Agriculture	pb	Grade0	Control	less than or equal to 3 providers	Female	Never drunk	Never smoked	Less than 7000	School level	Daily wage labourer	Ever Married	Less than or equal to 5 members	Skin lesion	Less than 5 km	Allopathy Private	Yes	Less than or equal to 3 months	Less than 1 month	Less than 30	Less than or equal to 2
Agriculture	mb	Grade0	Control	less than or equal to 3 providers	Male	Ever Drunk	Ever smoked	Less than 7000	School level	Daily wage labourer	Ever Married	Less than or equal to 5 members	Skin lesion	Less than 5 km	Public health system	Yes	Less than or equal to 3 months	Less than 1 month	30-60	Less than or equal to 2
Unemployed	pb	Grade0	Control	less than or equal to 3 providers	Male	Ever Drunk	Ever smoked	Less than 7000	illiterate	Unemployed	Ever Married	more than 5 members	Skin lesion	Less than 5 km	Public health system	No	more than 3 months	Less than 1 month	30-60	Less than or equal to 2
Daily wage labourer	mb	Grade0	Control	less than or equal to 3 providers	Male	Never drunk	Never smoked	Less than 7000	School level	Daily wage labourer	Ever Married	Less than or equal to 5 members	Skin lesion	Less than 5 km	Public health system	No	more than 3 months	Less than 1 month	Less than 30	Less than or equal to 2
Daily wage labourer	pb	Grade0	Control	less than or equal to 3 providers	Male	Ever Drunk	Never smoked	More than 7000	School level	Daily wage labourer	Ever Married	Less than or equal to 5 members	Skin lesion	Less than 5 km	Unqualified	No	Less than or equal to 3 months	Less than 1 month	Less than 30	Less than or equal to 2
Unemployed	mb	Grade0	Control	less than or equal to 3 providers	Male	Ever Drunk	Never smoked	Less than 7000	School level	Unemployed	Ever Married	more than 5 members	Skin lesion	More than 5 km	Unqualified	No	Less than or equal to 3 months	Less than 1 month	30-60	Less than or equal to 2
Agriculture	mb	Grade2	Case	less than or equal to 3 providers	Female	Ever Drunk	Ever smoked	Less than 7000	illiterate	Daily wage labourer	Ever Married	Less than or equal to 5 members	Muscle	More than 5 km	Public health system	No	more than 3 months	Less than 1 month	More than 60	Less than or equal to 2
Agriculture	mb	Grade1	Case	less than or equal to 3 providers	Female	Ever Drunk	Never smoked	Less than 7000	illiterate	Daily wage labourer	Ever Married	Less than or equal to 5 members	Skin lesion	Less than 5 km	Public health system	No	Less than or equal to 3 months	Less than 1 month	30-60	Less than or equal to 2
Agriculture	mb	Grade0	Control	less than or equal to 3 providers	Female	Never drunk	Never smoked	Less than 7000	illiterate	Daily wage labourer	Ever Married	more than 5 members	Sensory	More than 5 km	Public health system	No	Less than or equal to 3 months	Less than 1 month	Less than 30	Less than or equal to 2
Others, specify	mb	Grade2	Case	less than or equal to 3 providers	Male	Ever Drunk	Never smoked	More than 7000	School level	Unemployed	Never married	more than 5 members	Sensory	Less than 5 km	Public health system	No	more than 3 months	Less than 1 month	Less than 30	Less than or equal to 2
Student	pb	Grade0	Control	less than or equal to 3 providers	Male	Never drunk	Ever smoked	Less than 7000	School level	Unemployed	Never married	more than 5 members	Sensory	More than 5 km	Public health system	No	more than 3 months	Less than 1 month	Less than 30	Less than or equal to 2
Student	pb	Grade2	Case	less than or equal to 3 providers	Female	Never drunk	Ever smoked	Less than 7000	School level	Unemployed	Never married	Less than or equal to 5 members	Sensory	More than 5 km	Public health system	No	more than 3 months	Less than 1 month	Less than 30	Less than or equal to 2
Daily wage labourer	mb	Grade0	Control	less than or equal to 3 providers	Female	Ever Drunk	Never smoked	More than 7000	School level	Daily wage labourer	Ever Married	Less than or equal to 5 members	Sensory	Less than 5 km	Public health system	No	Less than or equal to 3 months	Less than 1 month	30-60	Less than or equal to 2
Private job	pb	Grade0	Control	less than or equal to 3 providers	Male	Ever Drunk	Never smoked	More than 7000	Graduate or above	Employed	Ever Married	more than 5 members	Skin lesion	Less than 5 km	Public health system	No	Less than or equal to 3 months	Less than 1 month	Less than 30	Less than or equal to 2
Unemployed	mb	Grade1	Case	less than or equal to 3 providers	Male	Ever Drunk	Ever smoked	Less than 7000	illiterate	Unemployed	Ever Married	Less than or equal to 5 members	Skin lesion	More than 5 km	AYUSH Private	No	more than 3 months	More than 1 month	More than 60	Less than or equal to 2
Agriculture	mb	Grade0	Control	less than or equal to 3 providers	Male	Ever Drunk	Ever smoked	Less than 7000	School level	Daily wage labourer	Ever Married	Less than or equal to 5 members	Skin lesion	Less than 5 km	Public health system	No	Less than or equal to 3 months	Less than 1 month	30-60	Less than or equal to 2
Daily wage labourer	mb	Grade0	Control	less than or equal to 3 providers	Male	Never drunk	Never smoked	Less than 7000	School level	Daily wage labourer	Ever Married	Less than or equal to 5 members	Sensory	Less than 5 km	Public health system	Yes	Less than or equal to 3 months	Less than 1 month	30-60	Less than or equal to 2
Private job	mb	Grade0	Control	less than or equal to 3 providers	Male	Ever Drunk	Ever smoked	More than 7000	illiterate	Employed	Ever Married	Less than or equal to 5 members	Skin lesion	Less than 5 km	Unqualified	No	more than 3 months	More than 1 month	30-60	Less than or equal to 2
Private job	mb	Grade1	Case	less than or equal to 3 providers	Male	Never drunk	Never smoked	More than 7000	School level	Employed	Ever Married	Less than or equal to 5 members	Skin lesion	Less than 5 km	Unqualified	Yes	more than 3 months	Less than 1 month	30-60	Less than or equal to 2
Daily wage labourer	mb	Grade2	Case	less than or equal to 3 providers	Male	Ever Drunk	Ever smoked	Less than 7000	School level	Daily wage labourer	Ever Married	Less than or equal to 5 members	Skin lesion	Less than 5 km	Public health system	No	more than 3 months	Less than 1 month	30-60	Less than or equal to 2
Daily wage labourer	mb	Grade0	Control	less than or equal to 3 providers	Male	Ever Drunk	Never smoked	Less than 7000	School level	Daily wage labourer	Ever Married	Less than or equal to 5 members	Skin lesion	More than 5 km	Allopathy Private	No	more than 3 months	More than 1 month	Less than 30	Less than or equal to 2
Daily wage labourer	mb	Grade1	Case	less than or equal to 3 providers	Female	Never drunk	Ever smoked	Less than 7000	illiterate	Daily wage labourer	Ever Married	Less than or equal to 5 members	Skin lesion	Less than 5 km	Allopathy Private	No	more than 3 months	More than 1 month	Less than 30	Less than or equal to 2
Housewife	mb	Grade0	Control	less than or equal to 3 providers	Female	Never drunk	Never smoked	Less than 7000	School level	Unemployed	Ever Married	Less than or equal to 5 members	Skin lesion	Less than 5 km	Public health system	No	more than 3 months	Less than 1 month	Less than 30	Less than or equal to 2
Agriculture	pb	Grade0	Control	less than or equal to 3 providers	Male	Never drunk	Never smoked	Less than 7000	illiterate	Daily wage labourer	Ever Married	more than 5 members	Skin lesion	Less than 5 km	Allopathy Private	No	Less than or equal to 3 months	Less than 1 month	30-60	Less than or equal to 2
Self-employed	mb	Grade0	Control	less than or equal to 3 providers	Male	Never drunk	Ever smoked	More than 7000	illiterate	Employed	Never married	more than 5 members	Sensory	Less than 5 km	Allopathy Private	No	Less than or equal to 3 months	Less than 1 month	Less than 30	Less than or equal to 2
Daily wage labourer	mb	Grade1	Case	less than or equal to 3 providers	Male	Never drunk	Never smoked	Less than 7000	School level	Daily wage labourer	Ever Married	Less than or equal to 5 members	Muscle	More than 5 km	Public health system	No	Less than or equal to 3 months	Less than 1 month	30-60	Less than or equal to 2
Student	mb	Grade2	Case	less than or equal to 3 providers	Male	Never drunk	Ever smoked	Less than 7000	School level	Unemployed	Never married	Less than or equal to 5 members	Skin lesion	More than 5 km	Allopathy Private	No	more than 3 months	More than 1 month	Less than 30	Less than or equal to 2
Agriculture	mb	Grade2	Case	less than or equal to 3 providers	Male	Ever Drunk	Never smoked	Less than 7000	illiterate	Daily wage labourer	Ever Married	Less than or equal to 5 members	Sensory	Less than 5 km	Public health system	Yes	Less than or equal to 3 months	Less than 1 month	30-60	Less than or equal to 2
Daily wage labourer	pb	Grade0	Control	less than or equal to 3 providers	Male	Ever Drunk	Never smoked	More than 7000	School level	Daily wage labourer	Ever Married	more than 5 members	Skin lesion	More than 5 km	Unqualified	Yes	Less than or equal to 3 months	More than 1 month	Less than 30	Less than or equal to 2
Daily wage labourer	pb	Grade0	Control	less than or equal to 3 providers	Female	Ever Drunk	Never smoked	Less than 7000	illiterate	Daily wage labourer	Ever Married	Less than or equal to 5 members	Skin lesion	Less than 5 km	Public health system	No	more than 3 months	Less than 1 month	30-60	Less than or equal to 2
Daily wage labourer	mb	Grade1	Case	less than or equal to 3 providers	Male	Ever Drunk	Never smoked	More than 7000	School level	Daily wage labourer	Ever Married	Less than or equal to 5 members	Skin lesion	More than 5 km	Public health system	No	Less than or equal to 3 months	Less than 1 month	30-60	Less than or equal to 2
Private job	mb	Grade1	Case	less than or equal to 3 providers	Male	Ever Drunk	Ever smoked	Less than 7000	illiterate	Employed	Ever Married	more than 5 members	Skin lesion	Less than 5 km	Public health system	No	more than 3 months	Less than 1 month	30-60	Less than or equal to 2
Student	pb	Grade1	Case	less than or equal to 3 providers	Male	Never drunk	Ever smoked	Less than 7000	School level	Unemployed	Never married	more than 5 members	Sensory	More than 5 km	Public health system	No	more than 3 months	Less than 1 month	Less than 30	Less than or equal to 2
Daily wage labourer	pb	Grade1	Case	less than or equal to 3 providers	Female	Never drunk	Ever smoked	Less than 7000	School level	Daily wage labourer	Ever Married	Less than or equal to 5 members	Skin lesion	More than 5 km	Allopathy Private	No	more than 3 months	More than 1 month	30-60	Less than or equal to 2
Student	pb	Grade1	Case	less than or equal to 3 providers	Male	Never drunk	Never smoked	Less than 7000	School level	Unemployed	Never married	Less than or equal to 5 members	Skin lesion	Less than 5 km	Public health system	No	more than 3 months	Less than 1 month	Less than 30	Less than or equal to 2
Government Job	mb	Grade2	Case	More than 3providers	Male	Never drunk	Never smoked	More than 7000	School level	Employed	Ever Married	Less than or equal to 5 members	Skin lesion	Less than 5 km	Allopathy Private	Yes	more than 3 months	Less than 1 month	30-60	Less than or equal to 2
Government Job	mb	Grade0	Control	less than or equal to 3 providers	Male	Ever Drunk	Ever smoked	More than 7000	School level	Employed	Ever Married	more than 5 members	Sensory	Less than 5 km	Allopathy Private	No	more than 3 months	Less than 1 month	Less than 30	Less than or equal to 2
Others, specify	mb	Grade0	Control	less than or equal to 3 providers	Male	Ever Drunk	Never smoked	More than 7000	School level	Unemployed	Ever Married	Less than or equal to 5 members	Skin lesion	More than 5 km	Allopathy Private	No	more than 3 months	More than 1 month	30-60	Less than or equal to 2
Daily wage labourer	mb	Grade0	Control	less than or equal to 3 providers	Male	Ever Drunk	Never smoked	Less than 7000	School level	Daily wage labourer	Never married	Less than or equal to 5 members	Skin lesion	Less than 5 km	Public health system	No	more than 3 months	Less than 1 month	Less than 30	Less than or equal to 2
Daily wage labourer	pb	Grade0	Control	less than or equal to 3 providers	Female	Never drunk	Ever smoked	Less than 7000	School level	Daily wage labourer	Ever Married	Less than or equal to 5 members	Skin lesion	Less than 5 km	Public health system	No	more than 3 months	Less than 1 month	Less than 30	Less than or equal to 2
Agriculture	mb	Grade1	Case	less than or equal to 3 providers	Male	Never drunk	Never smoked	Less than 7000	illiterate	Daily wage labourer	Ever Married	more than 5 members	Skin lesion	Less than 5 km	Allopathy Private	Yes	more than 3 months	Less than 1 month	Less than 30	Less than or equal to 2
Daily wage labourer	mb	Grade0	Control	less than or equal to 3 providers	Male	Never drunk	Never smoked	More than 7000	School level	Daily wage labourer	Never married	Less than or equal to 5 members	Skin lesion	Less than 5 km	Public health system	No	Less than or equal to 3 months	More than 1 month	Less than 30	Less than or equal to 2
Others, specify	mb	Grade0	Control	less than or equal to 3 providers	Male	Ever Drunk	Ever smoked	Less than 7000	School level	Unemployed	Ever Married	Less than or equal to 5 members	Skin lesion	Less than 5 km	Public health system	Yes	Less than or equal to 3 months	Less than 1 month	30-60	Less than or equal to 2
Agriculture	mb	Grade0	Control	less than or equal to 3 providers	Male	Never drunk	Ever smoked	Less than 7000	illiterate	Daily wage labourer	Ever Married	Less than or equal to 5 members	Skin lesion	More than 5 km	AYUSH Private	No	more than 3 months	More than 1 month	30-60	Less than or equal to 2
Agriculture	mb	Grade0	Control	less than or equal to 3 providers	Male	Never drunk	Ever smoked	Less than 7000	School level	Daily wage labourer	Ever Married	Less than or equal to 5 members	Skin lesion	Less than 5 km	Public health system	No	Less than or equal to 3 months	Less than 1 month	30-60	Less than or equal to 2
Self-employed	mb	Grade0	Control	less than or equal to 3 providers	Male	Never drunk	Never smoked	More than 7000	School level	Employed	Never married	Less than or equal to 5 members	Skin lesion	Less than 5 km	Public health system	Yes	Less than or equal to 3 months	More than 1 month	Less than 30	Less than or equal to 2
Daily wage labourer	mb	Grade2	Case	less than or equal to 3 providers	Male	Never drunk	Never smoked	Less than 7000	illiterate	Daily wage labourer	Ever Married	more than 5 members	Skin lesion	Less than 5 km	Allopathy Private	No	Less than or equal to 3 months	Less than 1 month	30-60	Less than or equal to 2
Daily wage labourer	mb	Grade0	Control	less than or equal to 3 providers	Male	Ever Drunk	Never smoked	Less than 7000	School level	Daily wage labourer	Never married	more than 5 members	Skin lesion	Less than 5 km	Unqualified	Yes	more than 3 months	More than 1 month	Less than 30	Less than or equal to 2
Self-employed	mb	Grade0	Control	less than or equal to 3 providers	Male	Ever Drunk	Ever smoked	More than 7000	School level	Employed	Ever Married	more than 5 members	Skin lesion	Less than 5 km	Allopathy Private	No	Less than or equal to 3 months	More than 1 month	Less than 30	Less than or equal to 2
Others, specify	pb	Grade1	Case	less than or equal to 3 providers	Male	Never drunk	Ever smoked	More than 7000	illiterate	Unemployed	Ever Married	Less than or equal to 5 members	Skin lesion	Less than 5 km	Public health system	No	more than 3 months	Less than 1 month	30-60	Less than or equal to 2
Student	mb	Grade2	Case	less than or equal to 3 providers	Male	Ever Drunk	Never smoked	Less than 7000	Graduate or above	Unemployed	Never married	Less than or equal to 5 members	Skin lesion	More than 5 km	Allopathy Private	No	more than 3 months	More than 1 month	Less than 30	Less than or equal to 2
Housewife	pb	Grade1	Case	less than or equal to 3 providers	Female	Never drunk	Never smoked	Less than 7000	Graduate or above	Unemployed	Ever Married	more than 5 members	Skin lesion	Less than 5 km	Public health system	No	more than 3 months	Less than 1 month	Less than 30	Less than or equal to 2
Private job	mb	Grade1	Case	less than or equal to 3 providers	Female	Never drunk	Never smoked	Less than 7000	illiterate	Employed	Ever Married	Less than or equal to 5 members	Skin lesion	Less than 5 km	Allopathy Private	No	Less than or equal to 3 months	Less than 1 month	30-60	Less than or equal to 2
Agriculture	mb	Grade2	Case	less than or equal to 3 providers	Female	Never drunk	Never smoked	Less than 7000	illiterate	Daily wage labourer	Ever Married	Less than or equal to 5 members	Skin lesion	Less than 5 km	Public health system	No	Less than or equal to 3 months	Less than 1 month	30-60	Less than or equal to 2
Self-employed	mb	Grade1	Case	less than or equal to 3 providers	Male	Ever Drunk	Never smoked	Less than 7000	School level	Employed	Never married	more than 5 members	Sensory	Less than 5 km	Public health system	Yes	more than 3 months	Less than 1 month	Less than 30	Less than or equal to 2
Private job	mb	Grade1	Case	less than or equal to 3 providers	Male	Never drunk	Ever smoked	Less than 7000	School level	Employed	Ever Married	Less than or equal to 5 members	Skin lesion	Less than 5 km	Unqualified	No	more than 3 months	Less than 1 month	30-60	Less than or equal to 2
Daily wage labourer	mb	Grade1	Case	less than or equal to 3 providers	Male	Never drunk	Never smoked	Less than 7000	School level	Daily wage labourer	Ever Married	Less than or equal to 5 members	Skin lesion	More than 5 km	Public health system	No	Less than or equal to 3 months	Less than 1 month	30-60	Less than or equal to 2
Agriculture	mb	Grade1	Case	less than or equal to 3 providers	Male	Ever Drunk	Ever smoked	Less than 7000	illiterate	Daily wage labourer	Ever Married	Less than or equal to 5 members	Skin lesion	Less than 5 km	Public health system	No	Less than or equal to 3 months	Less than 1 month	30-60	Less than or equal to 2
Self-employed	mb	Grade2	Case	less than or equal to 3 providers	Male	Never drunk	Never smoked	More than 7000	illiterate	Employed	Ever Married	more than 5 members	Skin lesion	More than 5 km	Public health system	No	more than 3 months	Less than 1 month	30-60	Less than or equal to 2
Agriculture	mb	Grade2	Case	less than or equal to 3 providers	Female	Ever Drunk	Ever smoked	More than 7000	illiterate	Daily wage labourer	Ever Married	Less than or equal to 5 members	Skin lesion	More than 5 km	Public health system	No	more than 3 months	Less than 1 month	30-60	Less than or equal to 2
Private job	pb	Grade0	Control	less than or equal to 3 providers	Male	Never drunk	Ever smoked	More than 7000	School level	Employed	Never married	Less than or equal to 5 members	Skin lesion	More than 5 km	Public health system	Yes	Less than or equal to 3 months	Less than 1 month	Less than 30	Less than or equal to 2
Daily wage labourer	pb	Grade0	Control	less than or equal to 3 providers	Female	Never drunk	Ever smoked	Less than 7000	illiterate	Daily wage labourer	Ever Married	more than 5 members	Skin lesion	More than 5 km	Allopathy Private	No	more than 3 months	More than 1 month	Less than 30	Less than or equal to 2
Daily wage labourer	mb	Grade1	Case	less than or equal to 3 providers	Male	Ever Drunk	Ever smoked	Less than 7000	illiterate	Daily wage labourer	Ever Married	more than 5 members	Skin lesion	Less than 5 km	Public health system	No	more than 3 months	Less than 1 month	30-60	Less than or equal to 2
Government Job	mb	Grade1	Case	More than 3providers	Male	Never drunk	Never smoked	More than 7000	School level	Employed	Ever Married	more than 5 members	Skin lesion	More than 5 km	Allopathy Private	Yes	more than 3 months	More than 1 month	30-60	Less than or equal to 2
Daily wage labourer	mb	Grade2	Case	less than or equal to 3 providers	Male	Ever Drunk	Never smoked	More than 7000	School level	Daily wage labourer	Ever Married	Less than or equal to 5 members	Skin lesion	More than 5 km	Public health system	Yes	more than 3 months	Less than 1 month	30-60	Less than or equal to 2
Unemployed	mb	Grade1	Case	less than or equal to 3 providers	Female	Never drunk	Never smoked	More than 7000	illiterate	Unemployed	Ever Married	Less than or equal to 5 members	Skin lesion	Less than 5 km	Public health system	No	Less than or equal to 3 months	Less than 1 month	More than 60	Less than or equal to 2
Daily wage labourer	mb	Grade0	Control	less than or equal to 3 providers	Male	Ever Drunk	Never smoked	Less than 7000	illiterate	Daily wage labourer	Ever Married	Less than or equal to 5 members	Sensory	Less than 5 km	Allopathy Private	No	Less than or equal to 3 months	Less than 1 month	Less than 30	Less than or equal to 2
Daily wage labourer	mb	Grade0	Control	less than or equal to 3 providers	Male	Ever Drunk	Never smoked	More than 7000	School level	Daily wage labourer	Ever Married	more than 5 members	Skin lesion	Less than 5 km	Public health system	Yes	Less than or equal to 3 months	Less than 1 month	30-60	Less than or equal to 2
Agriculture	mb	Grade2	Case	less than or equal to 3 providers	Male	Never drunk	Never smoked	More than 7000	School level	Daily wage labourer	Ever Married	more than 5 members	Sensory	More than 5 km	Allopathy Private	No	more than 3 months	More than 1 month	Less than 30	Less than or equal to 2
Self-employed	pb	Grade1	Case	less than or equal to 3 providers	Male	Ever Drunk	Never smoked	Less than 7000	illiterate	Employed	Ever Married	Less than or equal to 5 members	Skin lesion	Less than 5 km	Public health system	Yes	more than 3 months	Less than 1 month	Less than 30	Less than or equal to 2
Daily wage labourer	pb	Grade0	Control	less than or equal to 3 providers	Male	Ever Drunk	Never smoked	Less than 7000	School level	Daily wage labourer	Ever Married	Less than or equal to 5 members	Skin lesion	Less than 5 km	Public health system	Yes	more than 3 months	Less than 1 month	Less than 30	Less than or equal to 2
Daily wage labourer	pb	Grade0	Control	less than or equal to 3 providers	Male	Never drunk	Never smoked	Less than 7000	School level	Daily wage labourer	Never married	Less than or equal to 5 members	Skin lesion	Less than 5 km	Public health system	No	more than 3 months	Less than 1 month	Less than 30	Less than or equal to 2
Agriculture	mb	Grade2	Case	less than or equal to 3 providers	Male	Ever Drunk	Ever smoked	Less than 7000	illiterate	Daily wage labourer	Never married	Less than or equal to 5 members	Skin lesion	Less than 5 km	Public health system	No	Less than or equal to 3 months	Less than 1 month	Less than 30	Less than or equal to 2
Daily wage labourer	pb	Grade0	Control	less than or equal to 3 providers	Male	Never drunk	Never smoked	More than 7000	School level	Daily wage labourer	Never married	Less than or equal to 5 members	Skin lesion	More than 5 km	Allopathy Private	No	Less than or equal to 3 months	More than 1 month	Less than 30	Less than or equal to 2
Daily wage labourer	mb	Grade2	Case	less than or equal to 3 providers	Male	Ever Drunk	Never smoked	Less than 7000	illiterate	Daily wage labourer	Ever Married	Less than or equal to 5 members	Skin lesion	More than 5 km	Unqualified	No	more than 3 months	More than 1 month	More than 60	Less than or equal to 2
Unemployed	mb	Grade1	Case	less than or equal to 3 providers	Male	Never drunk	Never smoked	Less than 7000	School level	Unemployed	Ever Married	Less than or equal to 5 members	Skin lesion	Less than 5 km	Public health system	No	Less than or equal to 3 months	Less than 1 month	More than 60	Less than or equal to 2
Others, specify	pb	Grade0	Control	less than or equal to 3 providers	Male	Never drunk	Ever smoked	More than 7000	School level	Unemployed	Ever Married	more than 5 members	Skin lesion	Less than 5 km	Allopathy Private	No	more than 3 months	Less than 1 month	30-60	Less than or equal to 2
Private job	mb	Grade0	Control	less than or equal to 3 providers	Male	Ever Drunk	Ever smoked	Less than 7000	illiterate	Employed	Ever Married	Less than or equal to 5 members	Skin lesion	Less than 5 km	Public health system	No	more than 3 months	More than 1 month	Less than 30	Less than or equal to 2
Private job	mb	Grade0	Control	less than or equal to 3 providers	Male	Never drunk	Never smoked	More than 7000	Graduate or above	Employed	Never married	more than 5 members	Sensory	More than 5 km	Public health system	No	Less than or equal to 3 months	Less than 1 month	Less than 30	Less than or equal to 2
Agriculture	pb	Grade0	Control	less than or equal to 3 providers	Female	Never drunk	Never smoked	Less than 7000	illiterate	Daily wage labourer	Ever Married	more than 5 members	Skin lesion	Less than 5 km	Public health system	No	more than 3 months	Less than 1 month	Less than 30	Less than or equal to 2
Housewife	mb	Grade1	Case	less than or equal to 3 providers	Female	Never drunk	Never smoked	Less than 7000	illiterate	Unemployed	Ever Married	Less than or equal to 5 members	Skin lesion	Less than 5 km	Public health system	No	more than 3 months	Less than 1 month	Less than 30	Less than or equal to 2
Agriculture	mb	Grade2	Case	less than or equal to 3 providers	Male	Ever Drunk	Never smoked	Less than 7000	illiterate	Daily wage labourer	Ever Married	more than 5 members	Skin lesion	More than 5 km	Public health system	No	Less than or equal to 3 months	Less than 1 month	More than 60	Less than or equal to 2
Housewife	mb	Grade0	Control	less than or equal to 3 providers	Female	Never drunk	Never smoked	More than 7000	illiterate	Unemployed	Ever Married	more than 5 members	Skin lesion	Less than 5 km	Public health system	No	Less than or equal to 3 months	Less than 1 month	30-60	Less than or equal to 2
Daily wage labourer	pb	Grade0	Control	less than or equal to 3 providers	Female	Ever Drunk	Ever smoked	Less than 7000	illiterate	Daily wage labourer	Ever Married	Less than or equal to 5 members	Skin lesion	Less than 5 km	Public health system	No	more than 3 months	Less than 1 month	30-60	Less than or equal to 2
Housewife	pb	Grade0	Control	less than or equal to 3 providers	Female	Ever Drunk	Never smoked	Less than 7000	illiterate	Unemployed	Ever Married	Less than or equal to 5 members	Skin lesion	More than 5 km	Public health system	No	more than 3 months	Less than 1 month	More than 60	Less than or equal to 2
Daily wage labourer	mb	Grade0	Control	less than or equal to 3 providers	Male	Ever Drunk	Never smoked	Less than 7000	illiterate	Daily wage labourer	Ever Married	Less than or equal to 5 members	Skin lesion	More than 5 km	Public health system	No	more than 3 months	Less than 1 month	Less than 30	Less than or equal to 2
Housewife	mb	Grade0	Control	less than or equal to 3 providers	Female	Never drunk	Never smoked	More than 7000	illiterate	Unemployed	Ever Married	Less than or equal to 5 members	Skin lesion	Less than 5 km	Unqualified	No	Less than or equal to 3 months	Less than 1 month	Less than 30	Less than or equal to 2
Housewife	mb	Grade0	Control	less than or equal to 3 providers	Female	Never drunk	Ever smoked	Less than 7000	illiterate	Unemployed	Ever Married	more than 5 members	Sensory	More than 5 km	Public health system	No	Less than or equal to 3 months	Less than 1 month	30-60	Less than or equal to 2
Agriculture	pb	Grade0	Control	less than or equal to 3 providers	Male	Ever Drunk	Ever smoked	Less than 7000	illiterate	Daily wage labourer	Ever Married	more than 5 members	Skin lesion	More than 5 km	Public health system	No	more than 3 months	Less than 1 month	30-60	Less than or equal to 2
Private job	mb	Grade2	Case	less than or equal to 3 providers	Male	Ever Drunk	Never smoked	Less than 7000	School level	Employed	Never married	Less than or equal to 5 members	Skin lesion	Less than 5 km	Public health system	Yes	Less than or equal to 3 months	Less than 1 month	Less than 30	Less than or equal to 2
Government Job	mb	Grade2	Case	less than or equal to 3 providers	Male	Never drunk	Never smoked	More than 7000	School level	Employed	Never married	Less than or equal to 5 members	Sensory	Less than 5 km	Allopathy Private	No	more than 3 months	Less than 1 month	30-60	Less than or equal to 2
Daily wage labourer	mb	Grade1	Case	less than or equal to 3 providers	Male	Never drunk	Never smoked	More than 7000	School level	Daily wage labourer	Ever Married	more than 5 members	Skin lesion	Less than 5 km	Allopathy Private	Yes	more than 3 months	Less than 1 month	30-60	Less than or equal to 2
Daily wage labourer	mb	Grade0	Control	less than or equal to 3 providers	Male	Ever Drunk	Ever smoked	Less than 7000	School level	Daily wage labourer	Ever Married	more than 5 members	Skin lesion	Less than 5 km	Unqualified	No	more than 3 months	More than 1 month	30-60	Less than or equal to 2
Agriculture	mb	Grade0	Control	less than or equal to 3 providers	Male	Ever Drunk	Ever smoked	Less than 7000	School level	Daily wage labourer	Ever Married	Less than or equal to 5 members	Skin lesion	More than 5 km	Public health system	No	more than 3 months	Less than 1 month	30-60	Less than or equal to 2
Agriculture	mb	Grade0	Control	less than or equal to 3 providers	Male	Ever Drunk	Ever smoked	Less than 7000	illiterate	Daily wage labourer	Never married	more than 5 members	Skin lesion	Less than 5 km	AYUSH Private	No	more than 3 months	More than 1 month	30-60	Less than or equal to 2
Private job	mb	Grade0	Control	less than or equal to 3 providers	Male	Ever Drunk	Ever smoked	More than 7000	School level	Employed	Ever Married	more than 5 members	Skin lesion	More than 5 km	Allopathy Private	Yes	more than 3 months	More than 1 month	30-60	Less than or equal to 2
Self-employed	mb	Grade0	Control	less than or equal to 3 providers	Male	Never drunk	Never smoked	More than 7000	School level	Employed	Ever Married	Less than or equal to 5 members	Skin lesion	Less than 5 km	Unqualified	No	more than 3 months	More than 1 month	30-60	Less than or equal to 2
Private job	mb	Grade2	Case	less than or equal to 3 providers	Male	Never drunk	Never smoked	More than 7000	School level	Employed	Ever Married	more than 5 members	Skin lesion	More than 5 km	Public health system	No	Less than or equal to 3 months	More than 1 month	30-60	Less than or equal to 2
[truncated: 52 more rows]
